# Supplementary material for: Comparative Analysis of Diagnostic Performance: Differential Diagnosis Lists by LLaMA3 Versus LLaMA2 for Case Reports
Source: JMIR Form Res. 2024 Nov 19;8:e64844. doi: 10.2196/64844 (PMC11615545; doi:10.2196/64844)
Supplement: Multimedia Appendix 4 [file formative_v8i1e64844_app4.xlsx]

## Sheet: Sheet1
PMID	Title	DOI	Final diagnosis1	Final diagnosis2	final diagnosis34	DDx1_llama3	DDx2_llama3	DDx3_llam3	DDx4_llama3	DDx5_llama3	DDx6_llama3	DDx7_llama3	DDx8_llama3	DDx9_llama3	DDx10_llama3	DDx1_llama2	DDx2_llama2	DDx3_llam2	DDx4_llam2	DDx5_llam2	DDx6_llama2	DDx7_llama2	DDx8_llama2	DDx9_llama2	DDx10_llama2
36585779	A 75-Year-Old Woman with a 5-Year History of Controlled Type 2 Diabetes Mellitus Presenting with Polydipsia and Polyuria and a Diagnosis of Central Diabetes Insipidus	https://doi.org/10.12659/AJCR.938482	Central diabetes insipidus			1. Diabetes Insipidus	2. Nephrogenic Diabetes Insipidus	3. Central Diabetes Insipidus	4. Hypodipsia	5. Adipsic Hypernatremia	6. Psychogenic Polydipsia	7. Partial Central Diabetes Insipidus	8. Reset Osmostat	9. Primary Polydipsia	10. Lithium-Induced Nephrogenic Diabetes Insipidus	1. Diabetes insipidus	2. Nephrogenic diabetes insipidus	3. Central diabetes insipidus	4. Polycystic kidney disease	5. Chronic kidney disease	6. Nephrotic syndrome	7. Primary aldosteronism	8. Hypokalemia	9. Hypernatremia	10. Syndrome of inappropriate antidiuretic hormone (SIADH)
36582127	Encephalopathy as the Only Manifestation in Simultaneous Arterial Infarct and Cerebral Venous Sinus Thrombosis in Recent COVID-19 Infection	10.12659/AJCR.938571	Concurrent arterial infarct	cerebral venous thrombosis	recent COVID-19 infection	1. Cerebral venous sinus thrombosis	2. Arterial infarction	3. SARS-CoV-2-associated encephalitis	4. Post-infectious encephalitis	5. Hypercoagulable state	6. Antiphospholipid syndrome	7. Lupus cerebritis	8. Vasculitis	9. Meningoencephalitis	10. Thrombotic thrombocytopenic purpura	1. Venous sinus thrombosis	2. Arterial infarcts	3. Cerebral vasculitis	4. Moyamoya disease	5. Stroke	6. Transient ischemic attack	7. Encephalitis	8. Meningitis	9. Sepsis	10. Neurocysticercosis
36578185	Levofloxacin-Associated Bullous Pemphigoid in a Hemodialysis Patient After Kidney Transplant Failure	10.12659/AJCR.938476	Levofloxacin-associated bullous pemphigoid			1. Disseminated herpes zoster	2. Stevens-Johnson syndrome	3. Toxic epidermal necrolysis	4. Bullous pemphigoid	5. Pemphigus vulgaris	6. Erythema multiforme	7. Drug rash with eosinophilia and systemic symptoms (DRESS)	8. Acute graft-versus-host disease	9. Viral exanthem	10. Cutaneous adverse reaction to medications	1. Disseminated herpes zoster (shingles)	2. Acute cellular rejection	3. Antibody-mediated rejection	4. Allograft pyelonephritis	5. Hemolytic uremic syndrome (HUS)	6. Thrombotic thrombocytopenic purpura (TTP)	7. Systemic lupus erythematosus (SLE)	8. Vasculitis	9. Pemphigus	10. Bullous pemphigoid
36575639	A 54-Year-Old Woman with Papillary Thyroid Carcinoma Associated with Secondary Amyloid Goiter and Thyroid Lipomatosis	10.12659/AJCR.938156	Secondary amyloid goiter	papilary thyroid carcinoma	thyroid lipomatosis	1. Papillary thyroid carcinoma	2. Follicular neoplasm	3. Thyroiditis	4. Goiter	5. Hypothyroidism	6. Hyperthyroidism	7. Thyroid adenoma	8. Thyroid lymphoma	9. Medullary thyroid carcinoma	10. Anaplastic thyroid carcinoma	1. Neurogenic bladder	2. Chronic renal failure	3. Chronic pyelonephritis	4. Bronchiectasis	5. Respiratory infections	6. Thyroid gland enlargement	7. Hoarseness	8. Dysphagia	9. Follicular neoplasm	10. Papillary carcinoma
36573035	A 14-Year-Old Saudi Boy with Gynecomastia, Cushing Syndrome, Large-Cell Calcifying Sertoli Cell Tumor of the Testis, and Carney Complex	10.12659/AJCR.937404	Carney complex			1. Primary Pigmented Nodular Adrenal Disease (PPNAD)	2. ACTH-Independent Cushing Syndrome	3. Large-Cell Calcifying Sertoli Cell Tumor	4. Hyperprolactinemia	5. Gynecomastia	6. Congenital Adrenal Hyperplasia	7. Adrenal Insufficiency	8. Carney Complex	9. McCune-Albright Syndrome	10. Familial Isolated Pituitary Adenoma	1. Large-cell calcifying Sertoli cell tumor	2. ACTH-independent Cushing syndrome (CS)	3. Primary pigmented nodular adreno-cortical disease (PPNAD)	4. Congenital adrenal hyperplasia (CAH)	5. Adrenal insufficiency	6. Hyperprolactinemia	7. Gynecomastia	8. Testicular calcification	9. Lentigines	10. Hyperpigmentation of the gingiva
36560857	Ancient Schwannoma: Case Report of an Unusual Entity in an Unusual Oral Location	10.12659/AJCR.938335	Ancient schwannoma			1. Pleomorphic adenoma	2. Cystadenoma	3. Myofibroma	4. Solitary fibrous tumor	5. Schwannoma	6. Neurofibroma	7. Mesenchymal neoplasm	8. Hemangioma	9. Lymphangioma	10. Soft tissue sarcoma	1. Pleomorphic adenoma	2. Cystadenoma	3. Myofibroma	4. Solitary fibrous tumor	5. Mesenchymal neoplasm	6. Benign mesenchymal neoplasm	7. Salivary gland neoplasm	8. Hyperplasia	9. Fibroma	10. Cystic hygroma
36540012	Masson Tumor of the Central Nervous System: A Case Report and Review of Literature	10.12659/AJCR.937597	Masson tumor	intravascular papillary endothelial hyperplasia		1. Ovarian carcinoma	2. Brain metastasis	3. Radiation necrosis	4. Hemorrhage	5. Pseudo-progression	6. Recurrent metastatic disease	7. Glioblastoma	8. Meningioma	9. Cerebral edema	10. Vascular malformation	1. Recurrent metastatic ovarian carcinoma	2. Brain metastasis	3. Radiation necrosis	4. Hemorrhage	5. Pseudo-progression	6. Glioblastoma	7. Astrocytoma	8. Oligodendroglioma	9. Meningioma	10. Cerebral vasculitis
36518028	A Large Pericardial Cyst in the Left Cardiophrenic Causing Persistent Chest Pain and Cough: A Case Report	10.12659/AJCR.937785	Pericardial cyst			1. Pericardial cyst	2. Mediastinal cyst	3. Bronchogenic cyst	4. Thymoma	5. Lymphoma	6. Metastatic tumor	7. Hydatid cyst	8. Pleuropericardial cyst	9. Congenital pericardial defect	10. Cardiac diverticulum	1. Allergic bronchopulmonary aspergillosis	2. Asthma exacerbation	3. Chronic eosinophilic pneumonia	4. Cystic fibrosis	5. Hypersensitivity pneumonitis	6. Interstitial lung disease	7. Lymphangioleiomyomatosis	8. Mediastinal tumor	9. Pneumothorax	10. Pulmonary embolism
36514258	Uterine Arteriovenous Malformation (AVM) - a Potentially Life-Threatening Cause of Post-Partum Vaginal Bleeding	10.12659/AJCR.938559	Uterine arteriovenous malformation			1. Retained products of conception	2. Placenta accreta	3. Placenta increta	4. Placenta percreta	5. Uterine arteriovenous malformation	6. Endometritis	7. Cervical polyp	8. Vaginal laceration	9. Postpartum hemorrhage	10. Thyroid dysfunction	1. Postpartum hemorrhage	2. Retained products of conception	3. Endometritis	4. cervical polyps	5. Uterine fibroids	6. Ovarian cysts	7. Thyroid dysfunction	8. Adhesions	9. Pelvic inflammatory disease	10. Carcinoma of the uterus
36504027	Surgical Repair of a Traumatic Gastrobronchial Fistula	10.12659/AJCR.938506	Traumatic gastrobronchial fistula			1. Diaphragmatic hernia	2. Pulmonary embolism	3. Pneumonia	4. Tuberculosis	5. Bronchiectasis	6. Lung cancer	7. Chronic obstructive pulmonary disease (COPD)	8. Cystic fibrosis	9. Aspergillosis	10. Empyema	1. Diaphragmatic rupture	2. Pulmonary embolism	3. Pneumothorax	4. Hemothorax	5. Pneumonia	6. Bronchitis	7. Tuberculosis	8. Lung cancer	9. Esophageal cancer	10. Gastroesophageal reflux disease (GERD)
36474408	Knee Pain and Limping as Presenting Symptoms of Metastatic Thyroid Cancer	10.12659/AJCR.938510	Metastatic thyroid cancer			1. Metastatic lung cancer	2. Osteosarcoma	3. Chondrosarcoma	4. Ewing's sarcoma	5. Multiple myeloma	6. Lymphoma	7. Bone metastasis from unknown primary cancer	8. Giant cell tumor of bone	9. Plasmacytoma	10. Thyroid cancer with bone metastasis	1. Osteosarcoma	2. Chondrosarcoma	3. Ewing's sarcoma	4. Malignant fibrous histiocytoma	5. Soft tissue sarcoma	6. Synovial sarcoma	7. Rhabdomyosarcoma	8. Metastatic carcinoma	9. Lymphoma	10. Benign tumor of the bone
36464886	Adult Colo-Colonic Intussusception in the Setting of Invasive Mucinous Adenocarcinoma: A Case Report	10.12659/AJCR.938124	Colon adenocarcinoma			1. Intussusception	2. Colorectal cancer	3. Inflammatory bowel disease	4. Crohn disease	5. Ulcerative colitis	6. Diverticulitis	7. Sigmoid colon cancer	8. Bowel obstruction	9. Gastrointestinal stromal tumor (GIST)	10. Adenocarcinoma	1. Intussusception	2. Sigmoid colon cancer	3. Chronic intussusception	4. Bowel obstruction	5. Mesenteric thickening and fibrosis	6. Inflammatory bowel disease	7. Diverticulitis	8. Omental torsion	9. Pelvic inflammatory disease	10. Endometriosis
36451528	Coma, Severe Hypotension, and Pinpoint Pupils After Olanzapine Intoxication in the Intensive Care Unit with Symptom Reversal After Administration of Flumazenil	10.12659/AJCR.938387	Olanzapine intoxication			1. Opioid intoxication	2. Benzodiazepine intoxication	3. Sepsis	4. Hypoxia	5. Hypercapnia	6. Hypoglycemia	7. Adrenal insufficiency	8. Neuroleptic malignant syndrome	9. Serotonin syndrome	10. Anticholinergic toxicity	1. ICU delirium	2. Sepsis	3. Pneumonia	4. Hypotension	5. Hypoxia	6. Hypercapnia	7. Hypoglycemia	8. Benzodiazepine overdose	9. Opioid overdose	10. Adverse reaction to zolpidem
36444127	Diagnostic Pitfalls of Chylothorax After Dasatinib Treatment of Chronic Myeloid Leukemia	10.12659/AJCR.938319	Chylothorax			1. Pleural effusion	2. Pneumonia	3. Pulmonary embolism	4. Hypothyroidism	5. Chronic myeloid leukemia (CML) relapse	6. Lymphoma	7. Sarcoidosis	8. Tuberculosis	9. Chylothorax	10. Vaccine-induced immune-mediated disease	1. Chronic myeloid leukemia (CML)	2. Pleural effusion	3. Pneumonia	4. Pulmonary embolism	5. Hypothyroidism	6. Premature ovarian failure	7. Dyspnea	8. Thyromegaly	9. Inflammatory markers (CRP, ESR)	10. D-dimer
36442847	Double Superior Vena Cava Due to Persistent Left Superior Vena Cava Incidentally Identified on Central Venous Catheterization: A Case Report	10.12659/AJCR.936628	Persistent left superior vena cava			1. Hypovolemic shock	2. Traumatic brain injury	3. Splenic injury	4. Small bowel perforation	5. Aortic injury	6. Fracture-related complications (e.g., fat embolism)	7. Respiratory failure	8. Sepsis	9. Acute respiratory distress syndrome (ARDS)	10. Multi-organ dysfunction syndrome (MODS)	1. Head injury	2. Spinal injury	3. Internal bleeding	4. Shock	5. Hypovolemia	6. Sepsis	7. Pneumothorax	8. Hemothorax	9. Cardiac tamponade	10. Pulmonary embolism
36441668	Shoulder Metastasis: A Rare Nasopharyngeal Carcinoma Presentation	10.12659/AJCR.938123	Squamous cell carcinoma			1. Nasopharyngeal carcinoma	2. Osteosarcoma	3. Chondrosarcoma	4. Ewing's sarcoma	5. Lymphoma	6. Metastatic bone cancer	7. Multiple myeloma	8. Plasmacytoma	9. Chordoma	10. Rhabdomyosarcoma	1. Osteosarcoma	2. Ewing's sarcoma	3. Chondrosarcoma	4. Lymphoma	5. Metastatic disease	6. Multiple myeloma	7. Benign tumors of the humerus	8. Infection of the humerus	9. Inflammatory conditions of the nasopharynx	10. Nasopharyngeal carcinoma
36437563	Tinnitus Triggered by a Cerebellopontine Arachnoid Cyst in an Adolescent	10.12659/AJCR.938294	Arachnoid cyst			1. Arachnoid cyst	2. Vestibular schwannoma	3. Meningioma	4. Epidermoid cyst	5. Cerebellopontine angle lipoma	6. Neurofibromatosis type 2	7. Cholesteatoma	8. Glomus jugulare tumor	9. Jugular foramen schwannoma	10. Petrous apex cholesterol granuloma	1. Acoustic neuroma	2. Meningioma	3. Schwannoma	4. Neurofibroma	5. Otosclerosis	6. Temporomandibular joint (TMJ) disorder	7. Inner ear inflammation	8. Ototoxicity	9. Migraine	10. Chronic daily headache
36435962	Combined Intrathoracic and Abdominal Splenosis	10.12659/AJCR.937902	Thoracic splenosis			1. Solitary fibrous tumor	2. Localized pleural thickening	3. Splenosis	4. Pulmonary nodules	5. Lymph node hyperplasia	6. Thoracic trauma	7. Rib fracture	8. Compression fracture	9. Pleural effusion	10. Mesothelioma	1. Solitary fibrous tumor	2. Localized pleural thickening	3. Lymph node reactive hyperplasia	4. Splenic tissue metastasis	5. Pleural mesothelioma	6. Lung adenocarcinoma	7. Lung squamous cell carcinoma	8. Lung large cell carcinoma	9. Pleural effusion	10. Chronic pleuritis
36427279	Cardiac Tamponade Causing Predominant Left Atrial and Ventricular Compression After Left Ventricular Assist Device Placement	10.12659/AJCR.938115	Left-sided cardiac tamponade			1. Cardiogenic shock	2. Heart failure	3. Acute kidney injury	4. Chronic kidney disease	5. Hypertension	6. Hyperlipidemia	7. Atrial fibrillation	8. Hypothyroidism	9. Pericardial effusion	10. Right ventricular failure	1. Cardiogenic shock	2. Severe left ventricular dysfunction	3. Severe right ventricular dysfunction	4. Biventricular failure	5. Pericardial effusion	6. Hypotension	7. Hypoxia	8. Hypervolemia	9. Acute kidney injury	10. Multiorgan dysfunction syndrome
36419329	A 60-Year-Old Woman with Symptoms of Combined Carpal Tunnel Syndrome and Cubital Tunnel Syndrome Due to an Elastofibroma Causing Compression of the Median and Ulnar Nerves	10.12659/AJCR.937787	Elastofibroma of hand			1. Carpal tunnel syndrome	2. Cubital tunnel syndrome	3. Median nerve entrapment	4. Ulnar nerve neuropathy	5. Cervical radiculopathy	6. Compression neuropathy	7. Peripheral neuropathy	8. Neurofibroma	9. Lipofibromatous hamartoma	10. Nerve sheath tumor	1. Carpal tunnel syndrome	2. Cubital tunnel syndrome	3. Median nerve entrapment	4. Ulnar nerve neuropathy	5. Hand weakness	6. Intrinsic muscle wasting	7. Numbness	8. Tingling	9. Sleep disturbance	10. Cervi
36413511	Lisinopril-Induced Small Bowel Angioedema: An Unusual Cause of Severe Abdominal Pain	10.12659/AJCR.937895	Angioedema	small bowel angioedema		1. Acute pancreatitis	2. Small bowel obstruction	3. Diverticulitis	4. Gastroenteritis	5. Inflammatory bowel disease	6. Angioedema	7. Hereditary angioedema	8. Mesenteric ischemia	9. Intestinal pseudo-obstruction	10. Bowel perforation	1. Acute appendicitis	2. Diverticulitis	3. Inflammatory bowel disease (IBD)	4. Irritable bowel syndrome (IBS)	5. Gastroenteritis	6. Pancreatitis	7. Cholecystitis	8. Intestinal obstruction	9. Ischemic colitis	10. Microscopic colitis
36411724	Case Report of Multisystem Inflammatory Syndrome in Adults (MIS-A): A 31-Year-Old Man with Fever, Rash, and Cardiac Symptoms 6 Weeks Following SARS-CoV-2 Infection, Successfully Resuscitated Following Cardiac Arrest	10.12659/AJCR.938127	Multisystem inflammatory syndrome in adults (MIS-A)			1. Meningitis	2. SARS-CoV-2 reinfection or post-infectious syndrome	3. Viral exanthem	4. Cutaneous drug reaction	5. Dermal hypersensitivity reaction	6. Autoimmune disorder (e.g., rheumatoid arthritis, lupus)	7. Inflammatory bowel disease (e.g., Crohn's disease, ulcerative colitis)	8. Infectious mononucleosis	9. Kawasaki disease	10. Multisystem inflammatory syndrome	1. Meningitis	2. Encephalitis	3. Sepsis	4. Pneumonia	5. Viral exanthemata (such as roseola, fifth disease, or hand, foot and mouth disease)	6. Cutaneous drug reaction	7. Hypersensitivity reaction	8. PFAPA (Periodic fever, aphthous stomatitis, pharyngitis, and adenitis)	9. Kawasaki disease	10. Toxic shock syndrome
36409660	Varicella-Zoster Virus Reactivation During the Incubation Period for Scrub Typhus: A Case Report	10.12659/AJCR.937559	scrub typhus			1. Herpes zoster	2. Viral hepatitis	3. Autoimmune hepatitis	4. Drug-induced hepatitis	5. Sepsis	6. Infection (bacterial or viral)	7. Liver failure	8. Respiratory failure	9. Cardiac failure	10. Multi-organ dysfunction syndrome	1. Herpes zoster	2. Postherpetic neuralgia	3. Viral hepatitis	4. Autoimmune hepatitis	5. Drug-induced hepatitis	6. Sepsis	7. Pneumonia	8. Ileus	9. Pulmonary embolism	10. Meningitis
36404611	Solitary Involvement of the Liver: A Rare Manifestation of Langerhans Cell Histiocytosis	10.12659/AJCR.937628	Langerhans cell histiocytosis			1. Primary sclerosing cholangitis	2. Biliary dyskinesia	3. Peptic ulcer disease	4. Irritable bowel syndrome	5. Nephrolithiasis	6. Chronic cholecystitis	7. Liver cancer	8. Hepatitis	9. Pancreatitis	10. Langerhans cell histiocytosis	1. Primary sclerosing cholangitis (PSC)	2. Biliary dyskinesia	3. Chronic cholecystitis	4. Irritable bowel syndrome (IBS)	5. Peptic ulcer disease	6. Gallstones	7. Pancreatitis	8. Liver cirrhosis	9. Hepatitis	10. Pancreatic cancer
36395074	A 60-Year-Old Woman with a 6-Week History of Shortness of Breath and Intermittent Chest Pain Due to Chronic Thromboembolic Pulmonary Disease Undetected by Computed Tomography Pulmonary Angiography (CTPA) and Diagnosed by Ventilation-Perfusion Imaging	10.12659/AJCR.938041	Chronic thromboembolic pulmonary disease with pulmonary hypertension			1. Pulmonary Embolism	2. Chronic Obstructive Pulmonary Disease (COPD) Exacerbation	3. Pulmonary Hypertension	4. Sarcoidosis Flare-up	5. Pneumonia	6. Acute Coronary Syndrome	7. Heart Failure with Preserved Ejection Fraction (HFpEF)	8. Chronic Thromboembolic Pulmonary Hypertension (CTEPH)	9. Pulmonary Arterial Hypertension (PAH)	10. Right Ventricular Failure	1. Chronic obstructive pulmonary disease (COPD) exacerbation	2. Pulmonary embolism (PE)	3. Pneumonia	4. Acute coronary syndrome (ACS)	5. Heart failure	6. Pulmonary hypertension	7. Sarcoidosis	8. Pneumothorax	9. Interstitial lung disease (ILD)	10. Chronic hypersensitivity pneumonitis (CHP)
36384864	Unusual Case of Metformin-Associated Lactic Acidosis in Patient with Type 2 Diabetes Mellitus	10.12659/AJCR.937865	Metformin associated lactic acidosis			1. Diabetic Ketoacidosis	2. Metformin-Associated Lactic Acidosis	3. Acute Kidney Injury	4. Dehydration	5. Gastroenteritis	6. Inflammatory Bowel Disease	7. Pancreatitis	8. Sepsis	9. Adrenal Insufficiency	10. Hypovolemic Shock	1. Diabetic ketoacidosis	2. Septic shock	3. Acute kidney injury	4. Gastrointestinal infection	5. Pancreatitis	6. Hypersensitivity reaction	7. Drug-induced hypoglycemia	8. Hyperosmolar hyperglycemic state	9. Hypovolemia	10. Chronic kidney disease
36378606	Large Desmoid Tumor of the Pancreas: A Report of a Rare Case and Review of the Literature	10.12659/AJCR.937324	Desmoid tumor of the pancreas			1. Gastrointestinal stromal tumor	2. Pancreatic cancer	3. Colorectal cancer	4. Neuroendocrine tumor	5. Lymphoma	6. Sarcoma	7. Adenocarcinoma	8. Leiomyosarcoma	9. Schwannoma	10. Desmoid tumor	1. Gastrointestinal stromal tumor (GIST)	2. Pancreatic neuroendocrine tumor (PNET)	3. Pancreatic adenocarcinoma	4. Colorectal cancer	5. Mesenteric sarcoma	6. Omental tumor	7. Splenic tumor	8. Intestinal obstruction	9. Chronic pancreatitis	10. Malignant melanoma
36377209	Late-Onset Ornithine Transcarbamylase Deficiency Complicated with Extremely High Serum Ammonia Level: Prompt Induction of Hemodialysis as the Key to Successful Treatment	10.12659/AJCR.937658	Late-onset ornithine transcarbamylase deficiency			1. Ornithine transcarbamylase deficiency	2. Citrullinemia	3. Argininosuccinic aciduria	4. Hyperornithinemia-hyperammonemia-homocitrullinuria syndrome	5. Carbamoyl phosphate synthetase I deficiency	6. N-acetylglutamate synthase deficiency	7. Argininemia	8. Lysinuric protein intolerance	9. Mitochondrial encephalomyopathy, lactic acidosis, and stroke-like episodes (MELAS)	10. Urea cycle disorder	1. Urea cycle disorder	2. Hyperammonemia	3. Encephalopathy	4. Seizures	5. Confusion	6. Vomiting	7. Headache	8. Hearing loss	9. Sudden hearing loss	10. Chronic headaches
36372987	Acute Perimyocarditis - an ST-Elevation Myocardial Infarction Mimicker: A Case Report	10.12659/AJCR.936985	Probable acute perimyocarditis			1. Acute Coronary Syndrome	2. STEMI (ST-Elevation Myocardial Infarction)	3. Pulmonary Embolism	4. Pneumonia	5. Pericarditis	6. Myocarditis	7. Endocarditis	8. Aortic Dissection	9. Hypertrophic Cardiomyopathy	10. Viral Myocarditis	1. Acute coronary syndrome (ACS)	2. ST-elevation myocardial infarction (STEMI)	3. Right bundle branch block (RBBB)	4. Cardiogenic shock	5. Hypokinesia	6. Inferoseptal and inferior hypokinesia	7. Thrombolytic treatment failure	8. Pericardial effusion	9. Hypokalemia	10. Hypocalcemia
36367847	Inflammation of Pericardial Transverse Sinus Leading to Suspicion of Takayasu Syndrome	10.12659/AJCR.937196	pericarditis	Takayasu arteritis		1. Pericarditis	2. Aortic inflammatory process	3. Pulmonary embolism	4. Aortic dissection	5. Pneumonia	6. Acute coronary syndrome	7. Cardiac ischemia	8. Asthma exacerbation	9. Autoimmune disorder (e.g., rheumatoid arthritis, lupus)	10. Infective endocarditis	1. Transverse sinus pericarditis	2. Aortic inflammatory process	3. Cardiac tamponade	4. Pulmonary embolism	5. Pneumonia	6. Acute coronary syndrome	7. Asthma	8. Pericardial effusion	9. Autoimmune disorder	10. Neoplastic disease
36366736	A 70-Year-Old Woman Presenting with Confusion and Muscle Spasms Due to Serotonin Syndrome Associated with Paroxetine and Quetiapine Treatment	10.12659/AJCR.938268	Serotonin syndrome			1. Meningitis	2. Encephalitis	3. Sepsis	4. Thyroid storm	5. Neuroleptic malignant syndrome	6. Serotonin syndrome	7. Hypertensive emergency	8. Inflammatory myopathy	9. Rhabdomyolysis	10. Hyperthyroidism	1. Dementia	2. Delirium	3. Encephalopathy	4. Sepsis	5. Pneumonia	6. Urinary tract infection	7. Gastrointestinal infection	8. Heart failure	9. Hypothyroidism	10. Drug toxicity
36355628	A Rare Case of Prosthetic Joint Infection with Streptococcus gordonii	10.12659/AJCR.937271	Right knee prosthetic joint infection			1. Prosthetic joint infection	2. Septic arthritis	3. Osteomyelitis	4. Cellulitis	5. Abscess formation	6. Sepsis	7. Endocarditis	8. Infective endarteritis	9. Periprosthetic infection	10. Chronic joint inflammation	1. Infection of the right knee prosthesis	2. Osteomyelitis	3. Septic arthritis	4. Bacterial endocarditis	5. Prosthetic joint infection	6. Chronic wound infection	7. Bone abscess	8. Soft tissue abscess	9. Necrotizing fasciitis	10. Gangrene
36352757	Nevus Lipomatosus Superficialis in a Serous Inflammatory Capsule: A Case Report	10.12659/AJCR.937969	Nevus lipomatosus superficialis			1. Lipoma	2. Sebaceous cyst	3. Epidermoid cyst	4. Pilar cyst	5. Dermatofibroma	6. Neurofibroma	7. Angiolipoma	8. Fibrolipoma	9. Hidradenoma	10. Apocrine hidrocystoma	1. Lipoma	2. Dermatofibroma	3. Benign squamous cell carcinoma	4. Molluscum contagiosum	5. Epidermal inclusion cyst	6. Pilar cyst	7. Sebaceous cyst	8. Dermoid cyst	9. Epidermoid cyst	10. Hidradenitis suppurativa
36350797	Necrotizing Soft-Tissue Infection of the Trunk Resulting From Wound Caused by a Centipede: A Case Report	10.12659/AJCR.937869	Necrotizing soft-tissue infection			1. Necrotizing fasciitis	2. Cellulitis	3. Sepsis	4. Streptococcal toxic shock syndrome	5. Gas gangrene	6. Soft tissue infection	7. Wound infection	8. Bacteremia	9. Abscess formation	10. Fascial necrosis	1. Necrotizing fasciitis	2. Cellulitis	3. Abscess	4. Sepsis	5. Bacteremia	6. Renal dysfunction	7. Shock	8. Tetanus	9. Gangrene	10. Group A Streptococcus (GAS) infection
36345226	Apixaban-Associated Diffuse Alveolar Hemorrhage in an Elderly Man with Multiple Complications	10.12659/AJCR.937809	Diffuse alveolar hemorrhage			1. Hemorrhage	2. Respiratory failure	3. Aortic stenosis	4. Septic arthritis	5. Infectious endocarditis	6. Pulmonary embolism	7. Diffuse alveolar hemorrhage	8. Anticoagulation-related bleeding	9. Vasculitis	10. Cardiac tamponade	1. Pneumonia	2. Acute respiratory distress syndrome (ARDS)	3. Septic shock	4. Pulmonary embolism	5. Pneumothorax	6. Bronchitis	7. Lung cancer	8. Chronic obstructive pulmonary disease (COPD)	9. Aspiration pneumonia	10. Hypersensitivity pneumonitis
36342864	Isolated First Branchial Cleft Anomalies of the External Auditory Canal	10.12659/AJCR.936809	First branchial arch malformative of the external auditory canal			1. Cholesteatoma	2. Keratosis obturans	3. External auditory canal carcinoma	4. Sebaceous cyst	5. Epidermoid cyst	6. Ceruminous gland adenoma	7. Papilloma	8. Squamous cell carcinoma	9. Adenocarcinoma	10. Middle ear adenoma	1. Cholesteatoma	2. Otitis media	3. Mastoiditis	4. Eustachian tube dysfunction	5. Meniere's disease	6. Acoustic neuroma	7. Osteoma	8. Glomus jugulare tumor	9. Parotid gland tumor	10. Facial nerve paralysis
36336892	Tacrolimus Induction Therapy for Nephrotic Syndrome Caused by Minimal Mesangial Lupus Nephritis with Lupus Podocytopathy: A Case-Based Review	10.12659/AJCR.937201	Lupus podocytopathy	minimal mesangial lupus nephritis		1. Nephrotic syndrome	2. Lupus nephritis	3. Membranous nephropathy	4. Mixed connective tissue disease (already diagnosed)	5. Systemic lupus erythematosus	6. Rheumatoid arthritis	7. Sjögren's syndrome	8. Cryoglobulinemia	9. Post-infectious glomerulonephritis	10. Focal segmental glomerulosclerosis	1. Nephrotic syndrome	2. Mixed connective tissue disease	3. Systemic lupus erythematosus	4. Rheumatoid arthritis	5. Vasculitis	6. Glomerulonephritis	7. Pulmonary edema	8. Hypoalbuminemia	9. Leukocytopenia	10. Thrombotic microangiopathy
36329616	Acute Intermittent Porphyria: Complete Phenotype in a Patient with p.Arg173Trp Variant in Thailand	10.12659/AJCR.937695	Acute intermittent porphyria			1. Hypertensive encephalopathy	2. Posterior reversible encephalopathy syndrome (PRES)	3. Acute intermittent porphyria	4. Focal nodular hyperplasia	5. Enteritis	6. Gastritis	7. Dyspepsia	8. Seizure disorder	9. Hypertension	10. Adrenal gland disorder	1. Hypertensive encephalopathy	2. Posterior reversible encephalopathy syndrome (PRES)	3. Focal nodular hyperplasia	4. Enteritis	5. Gastritis	6. Dyspepsia	7. Constipation	8. Hyponatremia	9. Euvolumia	10. Porphyria
36324242	Recurrent Gastrointestinal Bleed Due to Small Bowel Vascular Malformation in a Patient with Turner Syndrome Diagnosed with Surgically Assisted Push Enteroscopy	10.12659/AJCR.937259	Small bowel vascular malformation			1. Angiodysplasia	2. Meckel's diverticulum	3. Intestinal telangiectasia	4. Osler-Weber-Rendu syndrome	5. Blue rubber bleb nevus syndrome	6. Hereditary hemorrhagic telangiectasia	7. Turner syndrome-associated gastrointestinal bleeding	8. Inflammatory bowel disease	9. Small bowel varices	10. Arteriovenous malformation	1. Gastrointestinal angiodysplasia	2. Intestinal Behcet's disease	3. Radiation enteritis	4. Inflammatory bowel disease	5. Peptic ulcer disease	6. Gastrointestinal vasculitis	7. Intestinal ischemia	8. Intestinal obstruction	9. Gastrointestinal bleeding due to aspirin or other nonsteroidal anti-inflammatory drugs (NSAIDs)	10. Intestinal tuberculosis
36322511	Spontaneous Oropharyngeal Hemorrhage Complicated by Cirrhosis, Resulting in Hemorrhagic Shock	10.12659/AJCR.937582	Hemorrhagic shock			1. Acute-on-chronic liver failure	2. Hepatic encephalopathy	3. Alcohol withdrawal syndrome	4. Variceal bleed	5. Gastric varix bleeding	6. Oropharyngeal hemorrhage	7. Coagulopathy	8. Portal hypertension	9. Chronic pancreatitis	10. Hepatorenal syndrome	1. Acute-on-chronic liver failure	2. Hepatic encephalopathy	3. Alcohol withdrawal syndrome	4. Variceal bleeding	5. Gastric antral vascular ectasia (GAVE)	6. Portal hypertension	7. Esophageal varices	8. Gastrointestinal bleeding	9. Intracranial hemorrhage	10. Sepsis
36320141	Unexplained Abdominal Pain Caused by Fracture of the Thoracic Vertebra	10.12659/AJCR.937740	Thoracolumbar compression fracture			1. Theophylline poisoning	2. Intestinal obstruction	3. Ileus	4. Electrolyte abnormalities	5. Myocardial infarction	6. Worsening heart failure	7. Intracranial lesions	8. Compression of surrounding organs by the compression fracture	9. Abdominal aortic aneurysm	10. Nerve root compression or irritation	1. Compression fracture	2. Myocardial infarction	3. Heart failure	4. Chronic obstructive pulmonary disease	5. Constipation	6. Theophylline poisoning	7. Nausea	8. Abdominal pain	9. Electrolyte abnormalities	10. Intracranial lesions
36316964	Central Retinal Vein Occlusion After Discontinuation of Rivaroxaban Therapy in a Young Patient with COVID-19 Pulmonary Embolism: A Case Report	10.12659/AJCR.937739	Central retinal vein occlusion			1. Central Retinal Vein Occlusion	2. Cystoid Macular Edema	3. Optic Disc Edema	4. Retinal Artery Occlusion	5. Diabetic Retinopathy	6. Hypertensive Retinopathy	7. Retinal Vasculitis	8. Thrombotic Microangiopathy	9. Antiphospholipid Syndrome	10. Purtscher-like Retinopathy	1. Retinal vein thrombosis	2. Central retinal vein occlusion	3. Cystoid macular edema	4. Pulmonary embolism	5. Deep vein thrombosis	6. Hypertension	7. Diabetes mellitus	8. Hyperlipidemia	9. Cardiovascular disease	10. Neurological disorder
36307965	Pneumatosis Cystoides Coli Presenting as Acute Abdomen in a Patient with Complicated Behcet's Disease: A Case Report	10.12659/AJCR.937677	Pneumatosis cystoides coli			1. Cecal volvulus	2. Ileocecal intussusception	3. Bowel obstruction	4. Ischemic bowel disease	5. Inflammatory bowel disease	6. Vasculitis	7. Familial Mediterranean fever (FMF)	8. Behcet's Disease (BD) exacerbation	9. Small bowel infarction	10. Intestinal malrotation	1. Behcet's Disease	2. Familial Mediterranean Fever	3. Aseptic Meningitis	4. Oral and Genital Aphthae	5. Pericarditis	6. Myocarditis	7. Superior Vena Cava Syndrome	8. Pulmonary Embolism	9. Intussusception	10. Ileocecal Volvulus
36288209	Acute ST-Elevation Myocardial Infarction During Labor Due to Amniotic Fluid Embolism	10.12659/AJCR.936653	Amniotic fluid ambolism			1. Amniotic fluid embolism	2. Cardiac arrest	3. Disseminated intravascular coagulation (DIC)	4. Inferolateral STEMI	5. Postpartum hemorrhage	6. Pulmonary embolism	7. Severe preeclampsia	8. Hypertensive emergency	9. Peripartum cardiomyopathy	10. Anaphylaxis	1. Inferior wall myocardial infarction	2. Postpartum hemorrhage	3. Disseminated intravascular coagulation (DIC)	4. Cardiac arrest	5. Pulseless electrical activity	6. Seizure	7. Eclampsia	8. Preeclampsia	9. Placental abruption	10. Uterine atony
36284464	Coronary Subclavian Steal Syndrome in a 73-Year-Old Woman Presenting with Angiographically Confirmed Subclavian Artery Stenosis Proximal to the Left Internal Mammary	10.12659/AJCR.937015	Coronary subclavian steal syndrome			1. Ischemic cardiomyopathy	2. Ventricular tachycardia	3. Angina pectoris	4. Coronary artery disease	5. Multivessel coronary artery disease	6. Stable ischemic heart disease	7. Cardiac arrhythmia	8. Heart failure	9. Atherosclerosis	10. Myocardial ischemia	1. Angina	2. Ischemic cardiomyopathy	3. Ventricular tachycardia	4. Multivessel coronary artery disease	5. Stable ischemic heart disease	6. Ischemic heart disease	7. High degree stenosis of the mid left anterior descending artery	8. Reversal of flow through the left anterior descending artery and left internal mammary artery bypass graft	9. High-grade stenosis proximal to the left internal mammary artery (LIMA) bypass graft	10. Flow reversal within the LIMA
36282782	Neuroleptic Sensitivity in Dementia with Lewy Body and Use of Pimavanserin in an Inpatient Setting: A Case Report	10.12659/AJCR.937397	Dementia with Lewy bodies			1. Lewy Body Dementia	2. Parkinson's Disease	3. Dementia with Lewy Bodies	4. Alzheimer's Disease	5. REM Sleep Behavior Disorder	6. Neuroleptic Malignant Syndrome	7. Serotonin Syndrome	8. Delirium	9. Frontotemporal Dementia	10. Vascular Dementia	1. Parkinson's disease	2. Dementia with Lewy bodies	3. Alzheimer's disease	4. Vascular dementia	5. Frontotemporal dementia	6. Huntington's disease	7. Creutzfeldt-Jakob disease	8. Wernicke-Korsakoff syndrome	9. Mild cognitive impairment	10. Schizophrenia
36281210	Inhaled Nitric Oxide in Acute Severe Pulmonary Hypertension and Severe Acute Respiratory Distress Syndrome Secondary to COVID-19 Pneumonia: A Case Report	10.12659/AJCR.937147	severe PAH and RV systolic function impairment secondary to Severe ARDS & COVID-19			1. Acute Respiratory Distress Syndrome (ARDS)	2. COVID-19 Pneumonia	3. Pulmonary Embolism	4. Right Ventricular Failure	5. Tricuspid Regurgitation	6. Pulmonary Hypertension	7. Cardiogenic Shock	8. Sepsis	9. Acute Cor Pulmonale	10. Respiratory Failure	1. Acute respiratory distress syndrome (ARDS)	2. COVID-19 pneumonia	3. Severe hypoxemia	4. Bilateral pulmonary infiltration	5. Moderate to severe tricuspid regurgitation	6. Right ventricular (RV) dilatation	7. RV pressure overload	8. Impaired RV systolic function	9. D-shape of the interventricular septum at endsystole	10. Pulmonary embolism
36279262	The Agony of the Mystical Practice of Susuk: A Case Report	10.12659/AJCR.937633	Anxiety disorder			1. Anxiety disorder	2. Obsessive-compulsive disorder	3. Depression	4. Body dysmorphic disorder	5. Hypochondriasis	6. Somatic symptom disorder	7. Conversion disorder	8. Adjustment disorder	9. Post-traumatic stress disorder	10. Delusional disorder	1. Somatic symptom disorder	2. Anxiety disorder	3. Depression	4. Obsessive-compulsive disorder	5. Body dysmorphic disorder	6. Hypochondriasis	7. Illness anxiety disorder	8. Conversion disorder	9. Factitious disorder	10. Delusional disorder
36274219	A 68-Year-Old Woman with a Remote History of Breast Cancer Presenting with Low Back Pain to a Chiropractic Clinic in Hong Kong with Imaging Findings Consistent with a Vertebral Hemangioma and Vertebral Metastatic Lesions	10.12659/AJCR.938034	Vertebral metastasis			1. Metastatic breast cancer	2. Degenerative spondylosis	3. Vertebral hemangioma (VH)	4. Spinal canal stenosis	5. Cauda equina compression	6. Pathological compression fracture	7. Foraminal stenosis	8. Disc bulging	9. Osteoporosis	10. Multiple myeloma	1. Degenerative spondylosis	2. Vertebral hemangioma	3. Breast cancer	4. Recurrent breast cancer	5. Metastatic breast cancer	6. Spinal canal stenosis	7. Cauda equina compression	8. Compression fracture	9. Foraminal stenosis	10. Chronic constipation
36273261	A 60-Year-Old Woman with Primary Biliary Cholangitis and Crohn's Ileitis Following the Suspension of Ursodeoxycholic Acid	10.12659/AJCR.936387	Crohn’s disease			1. Inflammatory bowel disease	2. Irritable bowel syndrome	3. Primary sclerosing cholangitis	4. Celiac disease	5. Helicobacter pylori infection	6. Gastrointestinal motility disorder	7. Small intestine bacterial overgrowth	8. Microscopic colitis	9. Eosinophilic gastroenteritis	10. Crohn's disease	1. Chronic inflammatory bowel disease (CIBD)	2. Primary biliary cholangitis (PBC)	3. Hashimoto's thyroiditis	4. Helicobacter pylori-negative hypotrophic pangastropathy (OLGA stage: 0)	5. Ileocecal valve sub-stenosis	6. Chronic diarrhea	7. Abdominal colic	8. Nausea	9. Postprandial distress syndrome dyspepsia	10. Vitamin B12 deficiency
36266937	Brain Abscesses Caused by Nocardia farcinica in a 44-Year Old Woman with Multiple Myeloma: A Rare Case and Review of the Literature	10.12659/AJCR.937952	Nocardia infection			1. Brain Abscess	2. Multiple Myeloma	3. Meningitis	4. Encephalitis	5. Cerebral Toxoplasmosis	6. Neurocysticercosis	7. Tuberculosis	8. Listeriosis	9. Nocardiosis	10. Actinomycosis	1. Multiple myeloma	2. Brain metastasis	3. Abscess (confirmed by intraoperative findings)	4. Seizures	5. Meningitis	6. Encephalitis	7. Brain tumor	8. Metastatic brain tumor	9. Pneumonia	10. Septicemia
36264716	Estrogen-Eluting Ring for Contraception and Possible Issues of Severe Pulmonary Emboli	10.12659/AJCR.936256	Estradiol induced Pulmonary embolism	drug-induced Pulmonary embolsim		1. Pulmonary Embolism	2. Deep Vein Thrombosis	3. Hypertensive Emergency	4. Anxiety Attack	5. Panic Disorder	6. Cardiac Arrhythmia	7. Myocardial Infarction	8. Pneumonia	9. Chronic Obstructive Pulmonary Disease (COPD)	10. Congestive Heart Failure	1. Pulmonary Embolism	2. Hypertension	3. Depression	4. Generalized Anxiety Disorder	5. Pleurisy	6. Pneumonia	7. Acute Coronary Syndrome	8. Heart Failure	9. Atrial Fibrillation	10. Chronic Obstructive Pulmonary Disease (COPD)
36262031	Bilateral Salpingo-Oophorectomy for Intracardiac Leiomyomatosis: A Case Report	10.12659/AJCR.937266	Intracardiac leiomyomatosis			1. Uterine leiomyosarcoma	2. Leiomyomatosis	3. Endometrial cancer	4. Ovarian cancer	5. Uterine sarcoma	6. Intravenous leiomyomatosis	7. Pulmonary embolism	8. Deep vein thrombosis	9. Cardiac myxoma	10. Endometriosis	1. Multiple uterine leiomyomas	2. Menometrorrhagia	3. Chronic lower abdominal pain	4. Recurrent uterine fibroids	5. Anemia	6. Cardiopulmonary symptoms	7. Retroperitoneal pelvic mass	8. Inferior vena cava tumor	9. Right atrial tumor	10. Pulmonary embolism
36260534	Severe Retinal Necrosis Due to Klebsiella pneumoniae After Acute Prostatitis	10.12659/AJCR.937512	Endogenous endophthalmitis			1. Endophthalmitis	2. Urosepsis	3. Prosthetic valve endocarditis	4. Meningitis	5. Sepsis	6. Pyelonephritis	7. Intraocular abscess	8. Retinal vasculitis	9. Panophthalmitis	10. Orbital cellulitis	1. Acute prostatitis	2. Urinary tract infection	3. Sepsis	4. Meningitis	5. Endophthalmitis	6. Vitritis	7. Retinal vasculitis	8. Retinal infiltration	9. Ischemic retinopathy	10. Hemorrhagic shock
36258651	Chiropractic Management of Neck Pain Complicated by Symptomatic Vertebral Artery Stenosis and Dizziness	10.12659/AJCR.937991	Vertebrobasilar insufficiency			1. Cervical Spondylosis	2. Vertebrobasilar Insufficiency	3. Benign Paroxysmal Positional Vertigo (BPPV)	4. Migraine-Associated Vertigo	5. Hypertension-Related Dizziness	6. Cerebral Small Vessel Disease	7. Vestibular Migraine	8. Meniere's Disease	9. Orthostatic Intolerance Syndrome	10. Chronic Traumatic Encephalopathy	1. Neck strain	2. Cervical spine degenerative disc disease	3. Osteoarthritis	4. Hypertension	5. Benign paroxysmal positional vertigo (BPPV)	6. Vestibular migraine	7. Meniere's disease	8. Cervicogenic dizziness	9. Vertebrobasilar insufficiency	10. Chronic tension headache
36251625	Fatal Aerococcus urinae Aortic Valve Endocarditis with Severe Regurgitation	10.12659/AJCR.937596	Aerococcus endocarditis			1. Infective endocarditis	2. Sepsis	3. Cocaine-induced cardiomyopathy	4. Pulmonary embolism	5. Acute kidney injury	6. Hypertensive emergency	7. Cardiogenic shock	8. Meningitis	9. Encephalitis	10. Embolic stroke	1. Infective endocarditis	2. Embolic stroke	3. Pneumonia	4. Acute kidney injury	5. Heart failure	6. Sepsis	7. Meningitis	8. Encephalitis	9. Pneumothorax	10. Drug toxicity
36245104	Post-Injection Delirium/Sedation Syndrome: A Case Report and 2-Year Follow-Up	10.12659/AJCR.937579	Post-injection delirium/sedation syndrome			1. Olanzapine toxicity	2. Neuroleptic malignant syndrome	3. Serotonin syndrome	4. Anticholinergic syndrome	5. Dystonic reaction	6. Akathisia	7. Parkinsonism	8. Delirium	9. Psychotic episode	10. Cannabis withdrawal syndrome	1. Olanzapine toxicity	2. Valproic acid toxicity	3. Drug interaction between olanzapine and valproic acid	4. Adverse reaction to olanzapine LAI	5. Neuroleptic malignant syndrome	6. Serotonin syndrome	7. Delirium	8. Psychosis	9. Schizophrenia	10. Substance use disorder
36242512	Case of Secondary Syphilis with Mucocutaneous, Articular, and Pulmonary Involvement in a 74-Year-Old Moroccan Man	10.12659/AJCR.937513	Secondary syphilis			1. Pseudo gout	2. Rheumatoid arthritis	3. Osteoarthritis	4. Reactive arthritis	5. Psoriatic arthritis	6. Gout	7. Sarcoidosis	8. Hemochromatosis	9. Syphilis	10. Behçet's disease	1. Pseudo gout	2. Osteoarthritis	3. Infection	4. Rheumatoid arthritis	5. Psoriasis	6. Reactive arthritis	7. Sexually transmitted infection (STI)	8. Uveitis	9. Behcet's disease	10. Vasculitis
36240129	Rare Ischemic Complications of Giant Cell Arteritis: Case Series and Literature Review	10.12659/AJCR.937565	Giant cell arteritis			1. Giant Cell Arteritis	2. Hypothyroidism-related headache	3. Osteoporosis-related cranial nerve palsy	4. Melanoma metastasis to the brain	5. Temporal arteritis	6. Cervicogenic headache	7. Sixth cranial nerve palsy due to microvascular ischemia	8. Chronic lymphocytic inflammation with pontine perivascular enhancement responsive to steroids (CLIPPERS)	9. Tolosa-Hunt syndrome	10. Raeder's paratrigeminal syndrome	1. Giant cell arteritis	2. Polyneuropathy	3. Multiple sclerosis	4. Myasthenia gravis	5. Temporal arteritis	6. Systemic lupus erythematosus	7. Rheumatoid arthritis	8. Polymyalgia rheumatica	9. Hypothyroidism	10. Pituitary tumor
36225096	Columnar Metaplasia of the Esophagus Presenting as Iron Deficiency Anemia in Children with Neurologic Impairment or Congenital Esophageal Atresia	10.12659/AJCR.937255	Columnar metaplasia of the esophagus			1. Iron deficiency anemia	2. Celiac disease	3. Gastroesophageal reflux disease (GERD)	4. Ulcerative esophagitis	5. Malabsorption syndrome	6. Pancreatic insufficiency	7. Inflammatory bowel disease	8. Sideropenic dysphagia	9. Eosinophilic gastroenteritis	10. Protein-losing enteropathy	1. Malnutrition	2. Anemia	3. Iron deficiency	4. Gastroesophageal reflux disease (GERD)	5. Esophagitis	6. Scoliosis	7. Hypertonia	8. Microphthalmia	9. Partial deafness	10. Self-stimulatory behavior
36223329	Effectiveness of Prolotherapy Combined with Physical Therapy Versus Physical Therapy Only for Frozen Shoulder: A Case Report	10.12659/AJCR.936995	Frozen shoulder			1. Rotator cuff tendinitis	2. Adhesive capsulitis	3. Glenohumeral osteoarthritis	4. Subacromial bursitis	5. Supraspinatus tendinopathy	6. Brachial neuritis	7. Cervical radiculopathy	8. Scapulothoracic bursitis	9. Glenohumeral joint instability	10. Calcific tendinitis	1. Rotator cuff tendinitis	2. Shoulder impingement syndrome	3. Glenohumeral joint osteoarthritis	4. Acromioclavicular joint osteoarthritis	5. Subacromial bursitis	6. Supraspinatus tendinitis	7. Infraspinatus tendinitis	8. Teres minor tendinitis	9. Subscapularis tendinitis	10. Neck strain/sprain
36221239	Metastatic Lung Adenocarcinoma: Unusual Presentation with Focal Neurological Deficit	10.12659/AJCR.936342	Metastatic lung adenocarcinoma			1. Lung cancer	2. Brain metastasis	3. Liver metastasis	4. Lymph node cancer	5. Meningitis	6. Encephalitis	7. Stroke	8. Neurodegenerative disease	9. Infections such as tuberculosis or abscesses	10. Paraneoplastic syndrome	1. Lung cancer	2. Brain metastasis	3. Vasogenic edema	4. Chronic obstructive pulmonary disease (COPD)	5. Pneumonia	6. Pleurisy	7. Pneumothorax	8. Chronic bronchitis	9. Emphysema	10. Laryngeal cancer
36219592	Multifocal Sarcoma Mimicking Superficial Vein Thrombosis of the Leg: A Case Report	10.12659/AJCR.937317	Leiomyosarcoma			1. Leiomyosarcoma	2. Superficial thrombophlebitis	3. Deep vein thrombosis	4. Varicose veins	5. Soft tissue sarcoma	6. Malignant melanoma	7. Liposarcoma	8. Angiosarcoma	9. Kaposi's sarcoma	10. Leiomyoma	1. Superficial vein thrombosis (SVT)	2. Thrombophlebitis	3. Malignant vein thrombosis	4. Soft tissue sarcoma	5. Leiomyosarcoma	6. Liposarcoma	7. Rhabdomyosarcoma	8. Synovial sarcoma	9. Neuroendocrine carcinoma	10. Angiosarcoma
36217295	Hyperostosis Frontalis Interna and a Question on Its Pathology: A Case Report	10.12659/AJCR.937450	hyperostosis frontalis interna			1. Paget's disease	2. Fibrous dysplasia	3. Hyperparathyroidism	4. Osteitis deformans	5. Craniodiaphyseal dysplasia	6. Frontal bone hyperostosis	7. Osteopetrosis	8. Acromegaly	9. Hypervitaminosis D	10. Bone cancer (e.g., osteosarcoma)	1. Osteoporosis	2. Osteopenia	3. Paget's disease of bone	4. Hyperparathyroidism	5. Hypoparathyroidism	6. Osteitis fibrosa	7. Osteoid osteoma	8. Osteoblastoma	9. Meningioma	10. Metastatic disease
36215216	Myxoid Liposarcoma of the Vulva: A Rare Malignancy Mimicking Benign Vulvar Mass	10.12659/AJCR.937575	Vulvar myxoid liposarcoma			1. Lipoma	2. Myxoid liposarcoma	3. Aggressive angiomyxoma	4. Bartholin gland cyst	5. Vulvar fibroma	6. Leiomyoma	7. Neurofibroma	8. Sebaceous cyst	9. Epidermal inclusion cyst	10. Angiomyofibroblastoma	1. Lipoma	2. Fibroma	3. Schwannoma	4. Neurofibroma	5. Dermatofibroma	6. Benign vulvar tumor	7. Vulvar cancer	8. Melanoma	9. Sarcoma	10. Lymphoma
36210541	A Mycobacterium tuberculosis-Infected Patient Who Could Not Tolerate Oral Intake Successfully Treated Using an Intravenous Tedizolid-Containing Regimen	10.12659/AJCR.937485	Pulmonary tuberculosis			1. Sepsis	2. Cellulitis	3. Pneumonia	4. Esophageal cancer recurrence	5. Gastric cancer recurrence	6. Candidemia	7. Bacteremia	8. Pleural effusion	9. Pulmonary abscess	10. Aspiration pneumonia	1. Pneumonia	2. Sepsis	3. Cellulitis	4. Abscess	5. Pleurisy	6. Pneumothorax	7. Empyema	8. Lung cancer	9. Esophageal cancer	10. Gastrointestinal bleeding
36209361	A Rare Case of Giant Cavernous Hemangioma of the Maxillary Sinus	10.12659/AJCR.937191	Cavernous hemangioma			1. Juvenile Nasopharyngeal Angiofibroma	2. Hemangioma	3. Pyogenic Granuloma	4. Nasal Polyp	5. Inverted Papilloma	6. Squamous Cell Carcinoma	7. Adenocarcinoma	8. Esthesioneuroblastoma	9. Lymphoma	10. Angiosarcoma	1. Nasal polyps	2. Angiofibroma	3. Juvenile nasopharyngeal angiofibroma	4. Nasal tumors	5. Sinonasal undifferentiated carcinoma	6. Squamous cell carcinoma	7. Adenoid cystic carcinoma	8. Mucosal melanoma	9. Lymphoma	10. Benign nasal tumors
36207805	Lupus Anticoagulant-Hypoprothrombinemia Syndrome and Pseudotumor Cerebri as an Initial Presentation of Systemic Lupus Erythematosus in a 16-Year-Old Male Patient: A Case Report and Literature Review	10.12659/AJCR.938051	systemic lupus erythematosus	lupus anticoagulant-hypoprothrombinemia syndrome		1. Idiopathic intracranial hypertension	2. Antiphospholipid syndrome	3. Systemic lupus erythematosus	4. Hemophilia A	5. Vitamin K deficiency	6. Liver disease	7. Inherited factor II deficiency	8. Acquired factor II inhibitor	9. Autoimmune hemolytic anemia	10. Mixed connective tissue disease	1. Idiopathic intracranial hypertension	2. Lupus anticoagulant syndrome	3. Antiphospholipid syndrome	4. Systemic lupus erythematosus	5. Behcet's disease	6. Polyarteritis nodosa	7. IgG4-related disease	8. Hypersensitivity vasculitis	9. Henoch-Schonlein purpura	10. Thrombotic thrombocytopenic purpura
36206203	Demodicosis as a Skin Complication in Organ Transplant Recipients: A Case Series	10.12659/AJCR.936467	Demodicosis			1. Demodicosis	2. Rosacea	3. Acne vulgaris	4. Folliculitis	5. Keratosis pilaris	6. Seborrheic dermatitis	7. Atopic dermatitis	8. Contact dermatitis	9. Steroid-induced acneiform eruption	10. Cutaneous fungal infection	1. Demodicosis	2. Actinic keratosis	3. Seborrheic keratosis	4. Pustular psoriasis	5. Papulopustular rosacea	6. Perioral dermatitis	7. Pruritic folliculitis	8. Eczema	9. Contact dermatitis	10. Seborrheic dermatitis
36203333	Peripherally Inserted Central Catheter-Related Infectious Myositis: A Case Report	10.12659/AJCR.937215	Infectious myositis			1. Necrotizing fasciitis	2. Sepsis	3. Cellulitis	4. Myositis	5. Pyomyositis	6. Abscess	7. Osteomyelitis	8. Endocarditis	9. Bacteremia	10. Gas gangrene	1. Infectious shock	2. Sepsis	3. Bacterial arthritis	4. Muscle abscess	5. Necrotizing fasciitis	6. Cellulitis	7. Pyomyositis	8. Osteomyelitis	9. Septicemia	10. Multiorgan dysfunction syndrome
36199237	A 60-Year-Old Man with Gingivitis and Poorly Controlled Diabetes Developing Low Back Pain 1 Week Following Recovery from COVID-19 Diagnosed with Spinal Abscess Due to Streptococcus oralis	10.12659/AJCR.937517	Pyogenic spinal infection			1. Spondylodiscitis	2. Vertebral osteomyelitis	3. Spinal stenosis	4. Cancer (e.g., spinal tumor)	5. Infection (e.g., bacterial, fungal)	6. Tuberculosis	7. Epidural abscess	8. Discitis	9. Osteomyelitis of the psoas muscle	10. Pyogenic vertebral infection	1. Spinal stenosis	2. Inflammatory disease	3. Infection	4. Bacterial infection	5. Hemolysis	6. Reactive thrombocytosis	7. Poor long-term glucose control	8. Gingivitis	9. Osteomyelitis	10. Spondylodiscitis
36197841	Bilateral Lingual Nerve Injury Following Endotracheal Intubation: Risk Factors and Diagnostic Considerations	10.12659/AJCR.937192	Bilateral lingual nerve palsy	cranial nerve injury		1. Hypoglossal nerve injury	2. Lingual nerve injury	3. Glossopharyngeal nerve injury	4. Vagus nerve injury	5. Recurrent laryngeal nerve injury	6. Superior laryngeal nerve injury	7. Traumatic brain injury	8. Cerebrovascular accident	9. Neuropraxia	10. Iatrogenic nerve damage	1. Postoperative nerve damage	2. Neuropraxia	3. Pneumonia	4. Aspiration pneumonitis	5. Respiratory failure	6. Sepsis	7. Dysphagia	8. Neurological deficit	9. Hypothyroidism	10. Hypoxia
36193014	Complicated Massive Left Ventricular Thrombus and Surgical Treatment	10.12659/AJCR.937341	Left ventricular thrombus			1. Cardiac Myxoma	2. Left Ventricular Thrombus	3. Acute Coronary Syndrome	4. Heart Failure	5. Pulmonary Embolism	6. Deep Vein Thrombosis	7. Peripheral Artery Disease	8. Endocarditis	9. Cardiac Tumor	10. Atrial Myxoma	1. Acute peripheral ischemia	2. Fatigue	3. Dyspnea	4. Left ventricular mass	5. Reduced ejection fraction	6. Apical akinesis	7. Enlarged end-diastolic ventricular diameter	8. Mild mitral regurgitation	9. Mild tricuspid regurgitation	10. Two-vessel disease with 60% circumflex stenosis and 80% stenosis of the small right posterior branch.
36190928	Symptomatic Gastric Sarcoidosis in a Patient with Pulmonary and Neurosarcoidosis: A Case Report	10.12659/AJCR.936578	Gastric sarcoidosis			1. Gastritis	2. Sarcoidosis	3. Gastroesophageal reflux disease (GERD)	4. Peptic ulcer disease	5. Inflammatory bowel disease (IBD)	6. Gastroparesis	7. Small intestine bacterial overgrowth (SIBO)	8. Malabsorption syndrome	9. Pancreatitis	10. Zollinger-Ellison syndrome	1. Sarcoidosis	2. Gastroesophageal reflux disease (GERD)	3. Peptic ulcer disease	4. H. pylori infection	5. Gastrointestinal obstruction	6. Inflammatory bowel disease (IBD)	7. Irritable bowel syndrome (IBS)	8. Functional dyspepsia	9. Gastric cancer	10. Lymphoma
36184835	Laparoscopic Splenectomy of a Wandering Pelvic Splenomegaly in a Young Woman Treated in Childhood with Surgery for Diaphragmatic Hernia and Adhesiolysis for Intestinal Obstruction	10.12659/AJCR.936964	Wandering spleen			1. Wandering spleen	2. Splenoptosis	3. Intestinal malrotation	4. Pancreatic heterotopy	5. Gastric volvulus	6. Midgut volvulus	7. Internal hernia	8. Ovarian torsion	9. Uterine fibroid	10. Pelvic inflammatory disease	1. Chronic pancreatitis	2. Pancreatic neuroendocrine tumor	3. Splenic tumor	4. Intestinal obstruction	5. Chronic appendicitis	6. Pelvic inflammatory disease	7. Endometriosis	8. Ovarian cyst	9. Gastrointestinal stromal tumor	10. Mesenteric ischemia
36183161	Cryptococcus neoformans Presenting as a Lung Mass in an Immunocompromised Patient	10.12659/AJCR.936968	Cryptococcosis			1. Pneumonia	2. Infection related to immunosuppressive therapy	3. Kidney infection or pyelonephritis	4. Viral syndrome	5. Listeria meningitis	6. Toxoplasmosis	7. Histoplasmosis	8. Coccidioidomycosis	9. Tuberculosis	10. Cryptococcal infection	1. Pneumonia	2. Sepsis	3. Kidney infection	4. Urinary tract infection	5. Pyelonephritis	6. Pneumocystis pneumonia	7. Tuberculosis	8. Bronchitis	9. Lung abscess	10. Acute respiratory distress syndrome
36181247	A Case of Primary Insular Ovarian Carcinoid Tumor with Hyperandrogenism and Carcinoid Heart Disease	10.12659/AJCR.937403	Carcinoid heart disease	primary ovarian carcinoid tumor of insular type		1. Carcinoid tumor	2. Cushing's syndrome	3. Pheochromocytoma	4. Hyperthyroidism	5. Adenocarcinoma	6. Ovarian cancer	7. Insulinoma	8. Glucagonoma	9. VIPoma (Vasoactive Intestinal Peptide-secreting tumor)	10. Neuroendocrine tumor	1. Carcinoid tumor	2. Insulinoma	3. Pheochromocytoma	4. Paraganglioma	5. Neuroendocrine tumor	6. Pancreatic neuroendocrine tumor (PNET)	7. Gastrointestinal stromal tumor (GIST)	8. Leiomyoma	9. Lipoma	10. Hormone-secreting tumor
36176184	Sarcomatoid Carcinoma of the Ascending Colon: A Case Report and Literature Review	10.12659/AJCR.937548	Sarcomatoid carcinoma			1. Colorectal cancer	2. Appendicitis	3. Perforated colonic mass	4. Phlegmon	5. Lymphadenopathy	6. Mesothelioma	7. Adenocarcinoma	8. Carcinomatosis	9. Peritoneal carcinomatosis	10. Malignant neoplasm of colon	1. Colon cancer	2. Appendiceal cancer	3. Pancreatic cancer	4. Gastrointestinal stromal tumor (GIST)	5. Mesenteric adenocarcinoma	6. Omental tumor	7. Lymphoma	8. Metastatic cancer	9. Mesothelioma	10. Carcinomatosis
36164269	An Unusual Presentation of Neurosarcoidosis	10.12659/AJCR.937125	Neurosarcoidosis			1. Hypertensive retinopathy	2. Open-angle glaucoma	3. Fourth cranial nerve palsy	4. Sarcoidosis	5. Granulomatous interstitial nephritis	6. Vitamin D-mediated granulomatous disease	7. Tuberculosis	8. Fungal infection	9. Acute glomerulonephritis	10. Lymphoma	1. Hypertensive retinopathy	2. Open-angle glaucoma	3. Retinal ischemic changes	4. Optic nerve swelling	5. Cotton-wool spots	6. Fourth cranial nerve palsy	7. Transient diplopia	8. Hypertension	9. Nephritis	10. Granulomatous interstitial nephritis
36156538	Alleviation of Post-COVID-19 Cognitive Deficits by Treatment with EGb 761®: A Case Series	10.12659/AJCR.937094	Post-COVID-19 cognitive deficits			1. Post-COVID-19 syndrome	2. Chronic fatigue syndrome	3. Depression	4. Anxiety disorder	5. Cognitive impairment	6. Insulin-dependent diabetes mellitus (already diagnosed)	7. Transient focal epilepsy (already diagnosed)	8. Hypothyroidism	9. Vitamin B12 deficiency	10. Chronic sinusitis	1. COVID-19	2. Insulin-dependent diabetes mellitus	3. Transient focal epilepsy	4. Chronic sinusitis	5. Attention deficit hyperactivity disorder (ADHD)	6. Depression	7. Anxiety disorder	8. Chronic fatigue syndrome	9. Fibromyalgia	10. Neurodegenerative disease (e.g. Alzheimer's disease, Parkinson's disease)
36151707	Severe Pancytopenia After COVID-19 Revealing a Case of Primary Bone Marrow Diffuse Large B Cell Lymphoma	10.12659/AJCR.937500	primary bone marrow diffuse large B cell lymphoma			1. Lymphoma	2. Anemia of chronic disease	3. Infection (sepsis)	4. Gastrointestinal cancer	5. Chronic gastritis	6. Intestinal metaplasia	7. Iron deficiency anemia	8. Thrombocytopenia	9. Myelodysplastic syndrome	10. Leukemia	1. Infection (SARS-CoV-2)	2. Bone marrow failure (anemia, thrombocytopenia, neutropenia)	3. Lymphoproliferative disorder (clonal B cell proliferation)	4. Gastrointestinal disease (chronic gastritis, intestinal metaplasia)	5. Chronic inflammatory disease (sessile polyps, hemorrhoids)	6. Immune thrombocytopenia (ITP)	7. Autoimmune disorder (rheumatoid arthritis, lupus)	8. Chronic kidney disease (CKD)	9. Malignancy (lymphoma, leukemia)	10. Sepsis
36146910	Early-Onset Pulmonary Events with Combined Brigatinib and Afatinib Treatment of L858/cisT790M/cisC797S NSCLC: A Case Report	10.12659/AJCR.937209	Interstitial lung disease	pulmonary toxicity due to brigatinib and afatinib		1. Pneumonia	2. Respiratory failure	3. Sepsis	4. Pulmonary toxicity	5. Infection	6. Adenocarcinoma	7. Metastatic lung cancer	8. Interstitial lung disease	9. Acute respiratory distress syndrome (ARDS)	10. Drug-induced lung injury	1. Lung adenocarcinoma	2. Brain metastasis	3. Liver metastasis	4. Bone metastasis	5. EGFR mutation (L858R/cis-T790M/cis-C797S)	6. Pulmonary toxicity	7. Pneumonia	8. Septic shock	9. Respiratory failure	10. Interstitial lung disease
36131520	Reverse Takotsubo Cardiomyopathy After Casirivimab-Imdevimab Therapy in a Patient with COVID-19: A Case Report	10.12659/AJCR.936886	Reverse takotsubo cardiomyopathy			1. Anaphylactic reaction	2. Non-ST elevation myocardial infarction (NSTEMI)	3. COVID-19 pneumonia	4. Cardiac anaphylaxis	5. Pulmonary embolism	6. Anterolateral wall ischemia	7. Myocarditis	8. Pericarditis	9. Acute coronary syndrome	10. Kounis syndrome	1. COVID-19 pneumonia	2. Anaphylactic reaction	3. Myocardial infarction (NSTEMI)	4. Cardiogenic shock	5. Acute respiratory distress syndrome (ARDS)	6. Sepsis	7. Pulmonary embolism	8. Pneumothorax	9. Pericarditis	10. Myocarditis
36127864	Splenic Hamartoma: A Case Report and Literature Review	10.12659/AJCR.937195	Splenic hamartoma			1. Splenic hemangioma	2. Spleen cancer	3. Lymphoma	4. Sarcoidosis	5. Splenic infarction	6. Hamartoma	7. Angiosarcoma	8. Hemangioendothelioma	9. Littoral cell angioma	10. Inflammatory pseudotumor	1. Splenic vascular tumor	2. Lymphoma	3. Leukemia	4. Splenic infarct	5. Chronic sinus tachycardia	6. Hiatal hernia	7. Gastroesophageal reflux disease (GERD)	8. Peptic ulcer disease	9. Irritable bowel syndrome (IBS)	10. Inflammatory bowel disease (IBD)
36114659	Coronary Artery Stent Dislodgement and Loss in the Bloodstream: A Case Report and Management Options	10.12659/AJCR.937598	Coronary artery dissection and stent dislodgement			1. Acute Coronary Syndrome	2. Myocardial Infarction	3. Unstable Angina	4. Pulmonary Embolism	5. Pneumothorax	6. Costochondritis	7. Tietze's Syndrome	8. Aortic Dissection	9. Esophageal Spasm	10. Gastroesophageal Reflux Disease	1. Acute coronary syndrome (ACS)	2. Myocardial infarction (MI)	3. Unstable angina	4. Cardiac arrhythmia	5. Heart failure	6. Pulmonary embolism	7. Pneumonia	8. Pleurisy	9. Pneumothorax	10. Gastroesophageal reflux disease (GERD)
36110038	A Pituitary Abscess Caused by Morganella morganii: A Case Report	10.12659/AJCR.936743	Pituitary abscess	Morganella morganii infection		1. Pituitary macroadenoma	2. Hypopituitarism	3. Hyperpituitarism	4. Pituitary apoplexy	5. Meningitis	6. Abscess	7. Brain tumor	8. Cushing's disease	9. Acromegaly	10. Hypophysitis	1. Pituitary macroadenoma	2. Apoplexy	3. Cushing's disease	4. Acromegaly	5. Galactorrhea	6. Gynecomastia	7. Hypopituitarism	8. Diabetes insipidus	9. Hypertension	10. Infection (meningitis or sepsis)
36104942	Stapedotomy in Congenital Stapes Ankylosis with Mobile Footplate: A Case Report	10.12659/AJCR.936466	Fixation of the middle ear ossicles			1. Ossicular fixation	2. Stapes ankylosis	3. Otosclerosis	4. Malleus fixation	5. Conductive hearing loss	6. Middle ear anomaly	7. Temporal bone abnormality	8. Epitympanic adhesion	9. Incudomalleolar joint widening	10. Stapedial otosclerosis	1. Congenital anomaly of the middle ear	2. Hearing loss	3. Conductive hearing loss	4. Adhesion or ossification	5. Thickening of the posterior crus of the stapes	6. Widening of the incudomalleolar joint	7. Fixation of the superstructure of the stapes	8. Partial fixation of the malleus in the attic	9. Ossiculoplasty	10. Scar tissue formation
36097399	A Challenging Case of Streptococcus pneumoniae Meningitis in a 64-Year-Old Woman Who Presented with Symptoms of Cerebellar Hemorrhage	10.12659/AJCR.937139	Bacterial meningitis			1. Meningitis	2. Sepsis	3. Cerebellar hemorrhage	4. Diabetes ketoacidosis	5. Hypertensive emergency	6. Sinusitis	7. Pneumonia	8. Endocarditis	9. Brain abscess	10. Encephalitis	1. Cerebellar hemorrhage	2. Diabetic ketoacidosis	3. Meningitis	4. Sepsis	5. Pneumonia	6. Sinusitis	7. Stroke	8. Encephalitis	9. Brain tumor	10. Subdural hematoma
36089753	A 32-Year-Old Man with Persistent Olfactory Dysfunction Following COVID-19 Whose Recovery Was Evaluated by Retronasal Olfactory Testing	10.12659/AJCR.936496	Olfactory impairment caused by COVID-19			1. Postviral olfactory dysfunction	2. COVID-19-associated anosmia	3. Olfactory neuroblastoma	4. Chronic rhinosinusitis	5. Nasal polyps	6. Head trauma	7. Upper respiratory tract infection	8. Influenza	9. Sinusitis	10. Hypothyroidism	1. COVID-19	2. Olfactory dysfunction	3. Gustatory dysfunction	4. Anosmia	5. Sinusitis	6. Nasal polyps	7. Allergic rhinitis	8. Chronic rhinosinusitis	9. Cerebrospinal fluid leak	10. Meningitis
36081331	A 44-Year-Old Alcohol-Dependent Man Who Recovered from Central Pontine Myelinolysis with Supportive Physical Therapy	10.12659/AJCR.937389	Central pontine myelinolysis			1. Central pontine myelinolysis	2. Osmotic demyelination syndrome	3. Wernicke's encephalopathy	4. Korsakoff's syndrome	5. Hypertonic dehydration	6. Severe hyponatremia	7. Malnutrition-related neurological disorder	8. Pontine stroke	9. Cerebellar ataxia	10. Marchiafava-Bignami disease	1. Wernicke-Korsakoff syndrome	2. Alcohol-related dementia	3. Hashimoto's encephalopathy	4. Chronic alcoholic hallucinosis	5. Marchiafava-Bignami disease	6. Alcohol-related brain damage	7. Vitamin B1 deficiency	8. Central pontine myelinolysis	9. MELAS syndrome	10. Wernickes's encephalopathy
36068721	A Case of Segmental Arterial Mediolysis of Multiple Visceral Arteries Following Anti-COVID-19 Vaccination: Late Complication or Rare Coincidence?	10.12659/AJCR.937505	Segmental arterial mediolysis			1. Arterial dissection	2. Vasculitis	3. Thrombosis	4. Collagen vascular disorder	5. Gastrointestinal ischemia	6. Mesenteric ischemia	7. Abdominal aortic aneurysm	8. Atherosclerosis	9. Fibromuscular dysplasia	10. Polyarteritis nodosa	1. Acute coronary syndrome	2. Pulmonary embolism	3. Appendicitis	4. Cholecystitis	5. Pancreatitis	6. Intestinal obstruction	7. Ischemic colitis	8. Diverticulitis	9. Omental torsion	10. Vasculitis
36065149	Subcutaneous Emphysema Following Open Tracheostomy During Tracheostomy Mask Ventilation	10.12659/AJCR.937102	Subcutaneous emphysema following open tracheostomy during tracheostomy mask ventilation			1. Asthma	2. Chronic obstructive pulmonary disease (COPD)	3. Pneumonia	4. Pulmonary embolism	5. Heart failure	6. Respiratory acidosis	7. Laryngeal spasm	8. Tracheal stenosis	9. Subglottic stenosis	10. Aspiration pneumonia	1. Acute asthma exacerbation	2. Acute hypoxic respiratory failure	3. Stridor	4. Laryngospasm	5. Respiratory failure	6. Pneumonia	7. Pneumothorax	8. Sepsis	9. Anaphylaxis	10. Tracheostomy complications
36059136	Severe Ureteral Endometriosis Complicated with Hydronephrosis: A Case Report	10.12659/AJCR.937172	Right hydronephrosis	ureteral endometriosis		1. Endometriosis	2. Ureteral stricture	3. Hydronephrosis	4. Kidney disease	5. Urinary tract obstruction	6. Renal impairment	7. Ureteropelvic junction obstruction	8. Ectopic endometrial tissue	9. Chronic pelvic pain	10. Adenomyosis	1. Hydronephrosis	2. Ureteral obstruction	3. Endometriosis	4. Adenocarcinoma of the ureter	5. Ureteral stricture	6. Glomerulopathy	7. Interstitial nephritis	8. Pyelonephritis	9. Renal cell carcinoma	10. Ureteral diverticulum
36056538	Milk-Alkali Syndrome: How Electronic Medical Record Open Notes Helped to Rule Out Cancer	10.12659/AJCR.936969	Hypercalcemic crisis	milk-alkali syndrome		1. Hypercalcemia of Malignancy	2. Multiple Myeloma	3. Paraneoplastic Syndrome	4. Prostate Cancer	5. Acute Kidney Injury	6. Encephalopathy	7. Stroke	8. Sepsis	9. Inflammatory Conditions (e.g., Meningitis, Encephalitis)	10. Milk-Alkali Syndrome	1. Hypercalcemia	2. Acute encephalopathy	3. Stroke	4. Multiple myeloma	5. Malignancy	6. Paraproteinemia	7. Renal failure	8. Atrial fibrillation	9. Hyperparathyroidism	10. Gastroesophageal reflux disease (GERD)
36045564	Pyoderma Gangrenosum Mimicking Necrotizing Fasciitis on Magnetic Resonance Imaging: A Case Report and Literature Review	10.12659/AJCR.931734	Pyoderma gangrenosum			1. Necrotizing fasciitis	2. Vasculitis	3. Septic shock	4. Sepsis	5. Cellulitis	6. Ecthyma gangrenosum	7. Purpura fulminans	8. Disseminated intravascular coagulation (DIC)	9. Leukocytoclastic vasculitis	10. Sweet's syndrome	1. Necrotizing fasciitis	2. Pyoderma gangrenosum	3. Erythema multiforme	4. Stevens-Johnson syndrome	5. Toxic epidermal necrolysis	6. Vasculitis	7. Sepsis	8. Meningococcal disease	9. Hemolytic uremic syndrome	10. Thrombotic thrombocytopenic purpura
36042692	Posterior Myocardial Infarction in a 45-Year-Old Javanese Woman with a 1-Month History of COVID-19-Related Guillain-Barré Syndrome: A Challenging Emergency Diagnosis	10.12659/AJCR.937105	Isolated posterior ST-segment elevation myocardial infarction (STEMI)			1. Myocardial Infarction	2. Angina Pectoris	3. Hypertensive Emergency	4. Pulmonary Embolism	5. Aortic Dissection	6. Pericarditis	7. Cardiac Tamponade	8. Guillain-Barré Syndrome (recurrence)	9. Chronic Inflammatory Demyelinating Polyneuropathy (CIDP)	10. Post-COVID-19 Syndrome	1. Myocardial infarction (heart attack)	2. Guillain-Barré Syndrome (GBS)	3. Hypertension	4. COVID-19	5. Peripheral neuropathy	6. Lower motor neuron demyelination	7. Cytoalbumin dissociation	8. Lumbar puncture	9. Electromyography	10. Nerve conduction study
36039027	Thrombotic Thrombocytopenic Purpura Triggered by Acute Myeloid Leukemia: A Case Report	10.12659/AJCR.935911	Thrombotic thrombocyopenic purpura			1. Acute Myeloid Leukemia (AML)	2. Thrombotic Thrombocytopenic Purpura (TTP)	3. Hemolytic Uremic Syndrome (HUS)	4. Disseminated Intravascular Coagulation (DIC)	5. Sepsis	6. Pneumonia	7. Chronic Kidney Disease (CKD) exacerbation	8. Acute Kidney Injury (AKI)	9. Deep Vein Thrombosis (DVT)	10. Microangiopathic Hemolytic Anemia	1. Acute myeloid leukemia (AML)	2. Chronic kidney disease (CKD)	3. Hypertension	4. Hyperlipidemia	5. Benign prostatic hyperplasia (BPH)	6. Encephalopathy	7. Tachypnea	8. Metabolic acidosis	9. Pancytopenia	10. Thrombotic thrombocytopenic purpura (TTP)
36037151	An Unusual Presentation of Adrenocortical Carcinoma (ACC): Panic Attacks and Psychosis	10.12659/AJCR.937298	Adrenocortical carcinoma			1. Cushing syndrome	2. Pheochromocytoma	3. Hyperaldosteronism	4. Hypertension	5. Diabetes mellitus	6. Systemic lupus erythematosus	7. Human Immunodeficiency Virus (HIV) infection	8. Autoimmune disease	9. Infection	10. Adrenal tumor	1. Cushing's syndrome	2. Pheochromocytoma	3. Hyperaldosteronism	4. Systemic lupus erythematosus	5. Hypercortisolism	6. Adrenal insufficiency	7. Psychotic disorder	8. Bipolar disorder	9. Schizophrenia	10. Major depressive disorder
36031755	Metachronous Testicular Metastases from Merkel Cell Carcinoma (MCC): A Case Report and Literature Review	10.12659/AJCR.936552	Merkel cell carcinoma (MCC)	testicular metastasis		1. Testicular cancer	2. Metastatic Merkel cell carcinoma	3. Lymphoma	4. Germ cell tumor	5. Sex cord-stromal tumor	6. Leydig cell tumor	7. Sertoli cell tumor	8. Choriocarcinoma	9. Embryonal carcinoma	10. Neuroendocrine tumor	1. Merkel cell carcinoma	2. Testicular cancer	3. Metastatic cancer	4. Lymphoma	5. Leukemia	6. Synovial sarcoma	7. Rhabdomyosarcoma	8. Germ cell tumor	9. Trophoblastic disease	10. Neuroendocrine carcinoma
36030377	Intravascular Papillary Endothelial Hyperplasia (Masson's Tumor) of the Supraclavicular Region: Management of a Rare Case	10.12659/AJCR.936402	Hemangioendothelioma	Intravascular papillary endothelial hyperplasia		1. Lymphangioma	2. Hemangioma	3. Lipoma	4. Fibroma	5. Schwannoma	6. Neurofibroma	7. Soft tissue sarcoma	8. Vascular malformation	9. Cystic hygroma	10. Angiolipoma	1. Lymphangioma	2. Hemangioma	3. Lymphatic malformation	4. Venous malformation	5. Cavernous lymphangioma	6. Lymphovenous malformation	7. Vascular neoplasm	8. Endovascular papillary angioendothelioma	9. Lymphangioendothelioma	10. Hemangioendothelioma
36003007	Chronic Portal Vein Thrombosis with Percutaneous Main Portal Vein Reconstruction and Coil Embolization of a Massive Coronary Vein: A Case Report	10.12659/AJCR.935893	portal vein thrombosis			1. Cirrhosis	2. Portal hypertension	3. Ascites	4. Gastroesophageal varices	5. Liver failure	6. Hepatic encephalopathy	7. Sepsis	8. Coagulopathy	9. Hypovolemic shock	10. Esophageal bleeding	1. Cirrhosis	2. Portal hypertension	3. Ascites	4. Gastroesophageal varices	5. Splenomegaly	6. Focal calcifications in the main portal vein, medial splenic vein, and superior mesenteric vein	7. Liver failure	8. Hepatic encephalopathy	9. Portal vein thrombosis	10. Intestinal bleeding
36001496	An 80-Year-Old Man with Ischemic Heart Disease Who Developed Thrombotic Thrombocytopenic Purpura Following Treatment with Ticagrelor	10.12659/AJCR.936977	Thrombotic thrombocyopenic purpura			1. Thrombotic thrombocytopenic purpura	2. Hemolytic uremic syndrome	3. Cardiogenic shock	4. Sepsis	5. Acute kidney injury	6. Heart failure exacerbation	7. Gastrointestinal bleeding	8. Stroke or transient ischemic attack	9. Disseminated intravascular coagulation	10. Aortic dissection	1. Ischemic cardiomyopathy	2. Heart failure	3. Coronary artery disease	4. Atrial fibrillation	5. Hypertension	6. Hyperlipidemia	7. Chronic kidney disease	8. Microangiopathic hemolytic anemia	9. Thrombocytopenia	10. Stroke or transient ischemic attack (TIA)
35999773	A 24-Year-Old Woman Presenting in the Third Trimester of Pregnancy with Nausea, Vomiting, and Abdominal Pain and Diagnosed with Acute Fatty Liver of Pregnancy	10.12659/AJCR.937085	Acute fatty liver of pregnancy			1. HELLP syndrome	2. Acute fatty liver of pregnancy	3. Preeclampsia	4. Hepatitis	5. Cholestasis of pregnancy	6. Gastroenteritis	7. Pancreatitis	8. Hyperemesis gravidarum	9. Intrahepatic cholestasis of pregnancy	10. Liver dysfunction due to pregnancy-related complications	1. Acute fatty liver of pregnancy	2. HELLP syndrome	3. Pre-eclampsia	4. Placental abruption	5. Gestational diabetes	6. Cholestasis of pregnancy	7. Acute pancreatitis	8. Gallstones	9. Liver cirrhosis	10. Portal hypertension
35998117	Thrombotic Microangiopathy Secondary to Disseminated Varicella Zoster Virus Infection in an Adult Patient	10.12659/AJCR.936294	Atypical hemolytic uremic syndrome	thrombotic microangiopathy	thrombotic thrombocyopenic purpura	1. Thrombotic Thrombocytopenic Purpura (TTP)	2. Hemolytic Uremic Syndrome (HUS)	3. Varicella Zoster Virus (VZV) Infection	4. Meningitis	5. Encephalitis	6. Sepsis	7. Disseminated Intravascular Coagulation (DIC)	8. Hemophagocytic Lymphohistiocytosis (HLH)	9. Autoimmune Hemolytic Anemia (AIHA)	10. Atypical Hemolytic Uremic Syndrome (aHUS)	1. Varicella zoster virus (VZV) infection	2. Bacterial sepsis	3. Thrombotic thrombocytopenic purpura (TTP)	4. Hemolytic uremic syndrome (HUS)	5. Septicemia	6. Pneumonia	7. Meningitis	8. Encephalitis	9. Acute liver failure	10. Acute kidney injury
35996339	Recurrent Dentinogenic Ghost Cell Tumor: A Case Report	10.12659/AJCR.936787	Dentinogenic ghost cell tumor			1. Unicystic ameloblastoma	2. Odontogenic keratocyst	3. Dentigerous cyst	4. Radicular cyst	5. Ameloblastic fibro-odontoma	6. Calcifying epithelial odontogenic tumor	7. Adenomatoid odontogenic tumor	8. Keratocystic odontogenic tumor	9. Odontogenic myxoma	10. Central giant cell granuloma	1. Unicystic ameloblastoma	2. Odontogenic keratocyst	3. Ameloblastic fibroma	4. Odontogenic myxoma	5. Benign odontogenic tumor	6. Malignant odontogenic tumor	7. Squamous cell carcinoma	8. Adenoid cystic carcinoma	9. Basal cell carcinoma	10. Nasopharyngeal carcinoma
35988013	Early Presentation of Pityriasis Rubra Pilaris Mimicking Tinea Corporis: Diagnostic Challenges of a Rare Skin Condition	10.12659/AJCR.936906	Pityriasis rubra pilaris			1. Erythema annulare centrifugum	2. Tinea corporis	3. Psoriasis	4. Seborrheic dermatitis	5. Atopic dermatitis	6. Contact dermatitis	7. Autoimmune skin disorder	8. Fungal infection (other than tinea corporis)	9. Pityriasis rosea	10. Drug eruption	1. Tinea corporis	2. Erythema annulare centrifugum (EAC)	3. Allergic contact dermatitis	4. Atopic dermatitis	5. Psoriasis	6. Folliculitis	7. Cellulitis	8. Erythroderma	9. Drug reaction/allergy (clarithromycin)	10. Pityriasis rosea
35986502	Unusual Case of Painful Glossitis and Xerostomia Following Vaccination with Pfizer-BioNTech SARS-CoV-2 (BNT162b2)	10.12659/AJCR.937212	Adverse effects following immunisation			1. Sjogren syndrome	2. Glossitis	3. Stomatitis	4. Xerostomia	5. Burning mouth syndrome	6. Rheumatoid arthritis	7. Systemic lupus erythematosus	8. Mixed connective tissue disease	9. Autoimmune hemolytic anemia	10. Undifferentiated connective tissue disease	1. Sjogren syndrome	2. Oral lichen planus	3. Mucous membrane pemphigoid	4. Pemphigus vulgaris	5. Bullous pemphigoid	6. Dermatitis herpetiformis	7. Chronic inflammatory demyelinating polyneuropathy	8. Systemic lupus erythematosus	9. Rheumatoid arthritis	10. Vasculitis
35978523	Post-COVID-19 Secondary Sclerosing Cholangitis: A Rare but Severe Condition with no Treatment Besides Liver Transplantation	10.12659/AJCR.936250	Secondary sclerosing cholangitis			1. SARS-CoV-2 infection	2. Septic shock	3. Hemodynamic instability	4. Pulmonary insufficiency	5. Renal failure	6. Arterial hypertension	7. Coronary disease	8. Cytomegalovirus (CMV) infection	9. Autoimmune hepatitis	10. Primary sclerosing cholangitis	1. Septic shock	2. Hemodynamic instability	3. Pulmonary insufficiency	4. Renal failure	5. Respiratory failure	6. Orotracheal intubation	7. COVID-19	8. Arterial hypertension	9. Moderate alcoholism	10. Coronary disease
35974681	Right Heart Failure in a Patient with Critical Pulmonary Stenosis, Absent Right Pulmonary Artery, and Lung Cancer	10.12659/AJCR.937305	Absence of right pulmonary artery	pulmonary stenosis		1. Pulmonary artery sarcoma	2. Chronic thromboembolic pulmonary hypertension	3. Pulmonary embolism	4. Lung cancer	5. Chronic obstructive pulmonary disease (COPD)	6. Hypertensive heart disease	7. Right ventricular failure	8. Tricuspid regurgitation	9. Pulmonary hypertension	10. Carcinoid tumor	1. Chronic obstructive pulmonary disease (COPD)	2. Hypothyroidism	3. Pulmonary embolism	4. Right ventricular dysfunction	5. Tricuspid regurgitation	6. Chronic kidney disease	7. Liver disease	8. Pulmonary hypertension	9. Lung cancer	10. Pneumonia
35972908	Osteolytic Lesion of the Maxilla in an Undiagnosed Multiple Myeloma Patient Identified Incidentally by Cone Beam Computed Tomography	10.12659/AJCR.936585	Multiple myeloma			1. Plasma cell neoplasm	2. Multiple myeloma	3. Osteomyelitis	4. Fibrous dysplasia	5. Lymphoma	6. Plasmacytoma	7. Hyperparathyroidism	8. Bone cancer	9. Leukemia	10. Waldenstrom macroglobulinemia	1. Plasma cell neoplasm	2. Osteomyelitis	3. Fibrous dysplasia	4. Lymphoma	5. Multiple myeloma	6. Monoclonal gammopathy of undetermined significance (MGUS)	7. Chronic inflammatory disease	8. Autoimmune disorder	9. Infection (e.g. sinusitis, osteitis)	10. Malignancy (e.g. breast, lung, colon)
35971309	Histiocytic Disorder Mimicking a Brain Tumor: A Report of 2 Rare Cases	10.12659/AJCR.935885	Langerhans cell histiocytosis			1. Erdheim-Chester disease	2. Langerhans cell histiocytosis	3. Rosai-Dorfman disease	4. Glioblastoma	5. Hypothalamic hamartoma	6. Histiocytic sarcoma	7. Lymphoma	8. Sarcoidosis	9. Tuberculous meningitis	10. Neurosarcoidosis	1. Glioblastoma	2. Lymphoma	3. Metastatic carcinoma	4. Meningioma	5. Acoustic neuroma	6. Pineal gland tumor	7. Craniopharyngioma	8. Germ cell tumor	9. Pituitary adenoma	10. Primary CNS lymphoma
35969513	Solitary Soft-Tissue Metastasis of a Pancreatic Adenocarcinoma 2 Years After Curative Resection: Report of a Rare Case and a Literature Review	10.12659/AJCR.934951	Soft tissue metastasis from pancreatic adenocarcinoma			1. Metastatic pancreatic cancer	2. Soft tissue sarcoma	3. Liposarcoma	4. Leiomyosarcoma	5. Malignant fibrous histiocytoma	6. Undifferentiated pleomorphic sarcoma	7. Chondrosarcoma	8. Osteosarcoma	9. Ewing's sarcoma	10. Rhabdomyosarcoma	1. Pancreatic ductal adenocarcinoma	2. Arterial hypertension	3. Hyperthyroidism	4. Laparoscopic cholecystectomy	5. Pylorus-preserving pancreaticoduodenectomy	6. Lymphadenectomy	7. Gemcitabine i.v. 6 cycles+capecitabine p.o.	8. Deep, palpable, hard, and painful mass	9. Malignancy	10. Recurrent disease in other sites
35965403	Degenerated Serous Cystic Tumor of the Pancreas: Case Report and Literature Review of an Aggressive Presentation of a Benign Tumor	10.12659/AJCR.936165	Degenerated serous cystic tumor of the pancreas			1. Serous cystic adenoma	2. Intraductal papillary mucinous neoplasm	3. Adenocarcinoma	4. Hiatal hernia	5. Hypercholesterolemia	6. Pancreatic cancer	7. Rectal cancer	8. Spleen cancer	9. Portal vein hypertension	10. Splenic vein thrombosis	1. Serous cystic adenoma	2. Intraductal papillary mucinous neoplasm	3. Adenocarcinoma	4. Hypercholesterolemia	5. Hiatal hernia	6. Splenic vein thrombosis	7. Portal vein hypertension	8. Pancreatic cancer	9. Rectal cancer	10. Tubulovillous adenoma
35964155	Unusual Case of Mirizzi Syndrome Presenting as Painless Jaundice	10.12659/AJCR.936836	Mirizzi syndrome			1. Choledocholithiasis	2. Cholangiocarcinoma	3. Pancreatic cancer	4. Hepatocellular carcinoma	5. Primary sclerosing cholangitis	6. Mirizzi syndrome	7. Gallbladder cancer	8. Bile duct stricture	9. Intraductal papillary mucinous neoplasm	10. Ampullary cancer	1. Cholelithiasis	2. Biliary tract obstruction	3. Gallbladder cancer	4. Pancreatic cancer	5. Bile duct cancer	6. Hepatocellular carcinoma	7. Cholangiocarcinoma	8. Pancreatitis	9. Liver cirrhosis	10. Portal hypertension
35949112	A 75-Year-Old Female Smoker with Advanced Small-Cell Lung Cancer and Eastern Cooperative Oncology Group Performance Status 2 who Responded to Combination Immunochemotherapy with Atezolizumab, Etoposide, and Carboplatin	10.12659/AJCR.936536	Small cell lung cancer			1. Lung Cancer	2. Chronic Obstructive Pulmonary Disease (COPD) Exacerbation	3. Pneumonia	4. Pulmonary Embolism	5. Heart Failure	6. Ischemic Heart Disease	7. SARS-CoV-2 Infection Complications	8. Tuberculosis	9. Metastatic Cancer (unknown primary)	10. Endocarditis	1. Lung cancer	2. Chronic obstructive pulmonary disease (COPD)	3. Pneumonia	4. Pulmonary embolism	5. Heart failure	6. Chronic bronchitis	7. Asthma	8. Pulmonary fibrosis	9. Lung metastases	10. Pleurisy
35947536	Erasmus Syndrome: A Case Report and Literature Review	10.12659/AJCR.937061	Erasmus syndrome	silicosis	systemic sclerosis	1. Silicosis	2. Scleroderma	3. Pulmonary tuberculosis	4. Hypersensitivity pneumonitis	5. Occupational lung disease	6. Systemic sclerosis	7. Raynaud's phenomenon	8. Dermatomyositis	9. Mixed connective tissue disease	10. Environmental exposure-related illness	1. Silicosis	2. Tuberculosis	3. Scleroderma	4. Systemic lupus erythematosus	5. Rheumatoid arthritis	6. Dermatomyositis	7. Polymyositis	8. Pulmonary fibrosis	9. Chronic hypersensitivity pneumonitis	10. Occupational lung disease
35945825	A Clinical Case of COVID-19 Vaccine-Associated Guillain-Barré Syndrome	10.12659/AJCR.936896	Guillain-Barré syndrome			1. Guillain-Barré syndrome	2. Chronic inflammatory demyelinating polyneuropathy	3. Acute inflammatory demyelinating polyneuropathy	4. Transverse myelitis	5. Multiple sclerosis	6. Peripheral neuropathy	7. Myasthenia gravis	8. Amyotrophic lateral sclerosis	9. Vitamin B12 deficiency	10. Lyme disease	1. Guillain-Barré Syndrome	2. Multiple Sclerosis	3. Peripheral Neuropathy	4. Spinal Muscular Atrophy	5. Amyotrophic Lateral Sclerosis	6. Polyneuropathy	7. Myasthenia Gravis	8. Lambert-Eaton Myasthenic Syndrome	9. Chronic Inflammatory Demyelinating Polyneuropathy	10. Vitamin B12 Deficiency
35943910	Septic Shock Induced by Acute Pyelonephritis Resulting from Kidney Stones Treated by Double-J Ureteral Stents in a Pregnant Woman: A Case Report and Literature Review	10.12659/AJCR.936967	Acute pyelonephritis	kidney stones	hydronephrosis	1. Pyelonephritis	2. Sepsis	3. Urinary tract infection (UTI)	4. Kidney stones	5. Perirenal abscess	6. Peritonitis	7. Septic shock	8. Anemia	9. Bacteriuria	10. Acute kidney injury	1. Pyelonephritis	2. Septic shock	3. Kidney or peri-renal abscess	4. Peritonitis	5. Bacteriuria	6. Urinary tract infection (UTI)	7. Hydronephrosis	8. Nephrolithiasis (kidney stones)	9. Acute kidney injury (AKI)	10. Escherichia coli (E. coli) infection
35941804	A Challenging Case of Jejunal Dieulafoy's Lesion: A Rare Cause of Refractory Lower-Gastrointestinal Bleeding	10.12659/AJCR.936313	Jejunal Dieulafoy’s lesion			1. Gastrointestinal bleeding	2. Conn's syndrome	3. Hypertension	4. Anemia	5. Hypokalemia	6. Adenoma	7. Gastric antral erosion	8. Meckel's diverticulum	9. Jejunal tumor or cancer	10. Arteriovenous malformation	1. Gastrointestinal bleeding	2. Peptic ulcer disease	3. Gastrointestinal angiodysplasia	4. Conn's syndrome	5. Hypokalemia	6. Hypertension	7. Smoking-related illnesses (e.g. lung cancer, chronic obstructive pulmonary disease)	8. Liver disease (e.g. cirrhosis, hepatitis)	9. Renal disease (e.g. chronic kidney disease, acute kidney injury)	10. Cancer (e.g. colon cancer, stomach cancer)
35934869	A 73-Year-Old Man with an Incidental Diagnosis of Deltoid Intramuscular Myxoma Following a History of Trauma	10.12659/AJCR.936654	Intramuscular myxoma			1. Rotator cuff tear	2. Glenohumeral joint arthritis	3. Myxoid liposarcoma	4. Soft tissue sarcoma	5. Hematoma	6. Paroxysmal kinesigenic dyskinesia	7. Cervical and lumbar neural foraminal stenosis	8. Radiculopathy	9. Brachial neuritis	10. Elastofibroma dorsi	1. Rotator cuff tear	2. Glenohumeral joint arthritis	3. Subluxation of the humeral head	4. Hematoma	5. Tendinopathy	6. Impingement syndrome	7. Cervical and lumbar neural foraminal stenosis	8. Paroxysmal kinesigenic dyskinesia	9. Shoulder instability	10. Myxoid lesion
35933583	Case Report of Bifid Ureter with a Blind Ending: Surgical Laparoscopic Management	10.12659/AJCR.936311	Bifid ureter with blind ending			1. Ureteral duplication	2. Ureteral malformation	3. Vesicoureteral reflux	4. Urinary tract infection	5. Kidney stone	6. Renal colic	7. Hydronephrosis	8. Ureteropelvic junction obstruction	9. Congenital anomalies of the kidney and urinary tract	10. Ectopic ureter	1. Ureteral bifidity	2. Ureteral malformation	3. Urinary tract infection	4. Microscopic hematuria	5. Renal calculi	6. Ureteral obstruction	7. Pyelonephritis	8. Bladder cancer	9. Ureteral cancer	10. Kidney disease
35932113	Adenovirus-Related Fulminant Liver Failure After Kidney Transplantation	10.12659/AJCR.936564	Adeno virus liver failure			1. Adenoviral hepatitis	2. Acute liver failure	3. Kidney transplant rejection	4. Focal segmental glomerulosclerosis (FSGS)	5. Sepsis	6. Multi-organ failure	7. Hepatic steatosis	8. Leukopenia	9. Hyperkalemia	10. Hemodynamic instability	1. Focal segmental glomerulosclerosis (FSGS)	2. Acute cellular rejection	3. Acute adenoviral hepatitis	4. Severe acute liver failure	5. Severe acute kidney failure	6. Hepatic steatosis	7. Portal hypertension	8. Hepatic necrosis	9. Hemodynamic instability	10. Hyperkalemia
35927927	A 24-Year-Old Man Presenting with Lung Metastases from a Primary Retroperitoneal Extragonadal Choriocarcinoma	10.12659/AJCR.936288	Retroperitoneal choriocarcinoma			1. Choriocarcinoma	2. Embryonal cell carcinoma	3. Yolk sac tumor	4. Mixed germ cell tumor	5. Pulmonary metastasis from an unknown primary neoplasm	6. Leiomyosarcoma of the iliopsoas muscle	7. Rhabdomyosarcoma of the iliopsoas muscle	8. Lymphoma with pulmonary and soft tissue involvement	9. Metastatic testicular cancer	10. Extragonadal germ cell tumor	1. Lung cancer	2. Metastatic cancer	3. Pulmonary embolism	4. Pneumonia	5. Pleurisy	6. Pneumothorax	7. Hemothorax	8. Musculoskeletal chest pain	9. Neoplastic disease	10. Testicular cancer
35923086	Odontogenic Keratocyst: The Dos and Don'ts in a Clinical Case Scenario	10.12659/AJCR.936641	Odontogenic keratocyst			1. Dentigerous cyst	2. Keratocystic odontogenic tumor	3. Ameloblastoma	4. Odontogenic keratocyst	5. Radicular cyst	6. Periapical abscess	7. Mandibular osteomyelitis	8. Benign fibro-osseous lesion	9. Aneurysmal bone cyst	10. Giant cell granuloma	1. Dentigerous cyst	2. Odontogenic cyst	3. Mandibular cyst	4. Cystic lesion	5. Radiolucent lesion	6. Unilocular lesion	7. Hypodense lesion	8. Cystic cavity	9. Inflammatory lesion	10. Benign tumor
35918872	A Case of Lymphomatoid Granulomatosis in a Lymph Node with Unique Clinical and Histopathologic Features	10.12659/AJCR.936862	Lymphomatoid granulomatosis			1. Lymphoma relapse	2. Endocarditis	3. Pneumonia	4. Sepsis	5. Meningitis	6. Encephalitis	7. HIV-related illness	8. Hepatitis C reactivation	9. Diabetes ketoacidosis	10. Epstein-Barr virus-associated lymphoproliferative disorder	1. Hodgkin's lymphoma (recurrent)	2. Infective endocarditis	3. MRSA sepsis	4. Pneumonia	5. Meningitis/encephalitis	6. Septicemia	7. Acute kidney injury	8. Hyponatremia	9. Hyperkalemia	10. Splenomegaly (lymphoma-related)
35915577	Hepatic Portal Venous Gas: A Potentially Lethal Sign Demanding Urgent Management	10.12659/AJCR.937197	Hepatic portal venous gas			1. Diverticulitis	2. Proctocolitis	3. Neoplasm	4. Serositis	5. Perforation	6. Sepsis	7. Septicemia	8. Small bowel obstruction	9. Pneumatosis intestinalis	10. Candidemia	1. Acute diverticulitis	2. Abscess formation	3. Perforation of the sigmoid colon	4. Peritonitis	5. Sepsis	6. Pneumatosis intestinalis	7. Enterocolitis	8. Klebsiella pneumoniae infection	9. Enterobacter cloacae complex infection	10. Candida albicans infection
35913898	Intracranially Extended Sinonasal Undifferentiated Carcinoma: A Case Report and Literature Review	10.12659/AJCR.935876	Sinonasal undifferentiated carcinoma			1. Sinonasal undifferentiated carcinoma	2. Meningitis	3. Brain abscess	4. Subdural empyema	5. Epidural abscess	6. Sepsis	7. Acute coronary syndrome	8. Cerebrospinal fluid leakage	9. Frontal bone osteomyelitis	10. Nasoethmoidal cancer recurrence	1. Sinonasal undifferentiated carcinoma	2. Frontal sinus cancer	3. Nasoethmoid cancer	4. Cranial fossa cancer	5. Meningioma	6. Glioblastoma	7. Metastatic cancer	8. Lymphoma	9. Leukemia	10. Sepsis
35909261	Diagnosis and Management of Postpartum Retroperitoneal Hematoma: A Report of 3 Cases	10.12659/AJCR.935787	Retroperitoneal hematoma			1. Vaginal hematoma	2. Postpartum hemorrhage	3. Anemia	4. Shoulder dystocia	5. Premature rupture of membranes	6. Fetal distress	7. Obstetric trauma	8. Vaginal laceration	9. Perineal hematoma	10. Pelvic floor injury	1. Postpartum hemorrhage	2. Shoulder dystocia	3. Vaginal laceration	4. Anemia	5. Hematoma	6. Vaginal wall injury	7. Perineal trauma	8. Obstetric trauma	9. Postpartum complications	10. Gynecological bleeding
35908172	Diagnosis and Treatment Course of Insulinoma Presenting as Hypoglycemia Unawareness Using a Factory-Calibrated Continuous Glucose Monitoring System	10.12659/AJCR.936723	insulinoma			1. Insulinoma	2. Non-islet cell tumor hypoglycemia	3. Autoimmune hypoglycemia	4. Factitious hypoglycemia	5. Insulin autoimmune syndrome	6. Hypoglycemia due to insulin receptor antibodies	7. Postprandial hypoglycemia	8. Reactive hypoglycemia	9. Fasting hypoglycemia	10. Pancreatic neuroendocrine tumor	1. Insulinoma	2. Hypoglycemia	3. Hyperinsulinism	4. Pancreatic neuroendocrine tumor	5. Pancreatic cancer	6. Adrenal insufficiency	7. Hypothyroidism	8. Type 1 diabetes	9. Type 2 diabetes	10. Postprandial hypoglycemia
35906763	Atypical Splenic Abscesses Due to Clostridioides difficile	10.12659/AJCR.936528	splenic abscesses			1. Infectious endocarditis	2. Malignant lymphoma	3. Plasmacytoma	4. Sarcoidosis	5. Metastatic tumors	6. Splenic abscess	7. Bacterial infection (e.g., C. difficile, Enterococcus faecium, Bacteroides fragilis)	8. Lymphoproliferative disorder (based on bimodal M-proteins and elevated soluble interleukin-2 receptor level)	9. Chronic gastritis	10. Colorectal cancer (based on adenocarcinomas found in the transverse colon)	1. Infectious endocarditis	2. Malignant lymphoma	3. Plasmacytoma	4. Sarcoidosis	5. Metastatic tumors	6. Abscesses	7. Chronic gastritis	8. Gastric ulcer	9. Colitis	10. Pancreatitis
35905036	Systemic Brucellosis with Arrhythmogenic Cardiac Inflammatory Pseudotumor	10.12659/AJCR.935259	Brucellosis	cardiac inflammatory pseudotumor		1. Idiopathic ventricular tachycardia	2. Scar-related arrhythmia	3. Disseminated sarcoidosis	4. Inflammatory pseudotumor (IP)	5. Toxoplasmosis	6. Aspergillosis	7. Pneumocystis carinii infection	8. Brucellosis	9. Systemic lupus erythematosus (SLE)	10. Myocarditis	1. Disseminated sarcoidosis	2. Idiopathic ventricular tachycardia	3. Scar-related arrhythmia	4. Coronary artery disease	5. Cardiomyopathy	6. Channelopathy	7. Myocarditis	8. Inflammatory pseudotumor	9. Toxoplasmosis	10. Brucellosis
35903030	Endodontic Management of a Fused Mandibular Third Molar with Supernumerary Tooth Using Cone-Beam Computed Tomography: A Case Report	10.12659/AJCR.937224	Symptomatic irreversible pulpitis with symptomatic apical periodontitis			1. Pulpitis	2. Periapical abscess	3. Dental caries	4. Tooth fracture	5. Cracked tooth syndrome	6. Infected dental cyst	7. Chronic apical periodontitis	8. Acute apical periodontitis	9. Reversible pulpitis	10. Irreversible pulpitis	1. Dental caries	2. Dental abscess	3. Pulpal necrosis	4. Periapical abscess	5. Periapical periodontitis	6. Endodontic failure	7. Cracked tooth syndrome	8. Root fracture	9. Tooth avulsion	10. Osteomyelitis
35898118	Aortic Intramural Hematoma in a Female Patient During Sexual Intercourse	10.12659/AJCR.936167	Aortic intramural hematoma			1. Aortic dissection	2. Pulmonary embolism	3. Acute coronary syndrome	4. Hypertensive emergency	5. Thoracic aortic aneurysm	6. Cardiac tamponade	7. Costochondritis	8. Pneumothorax	9. Esophageal rupture	10. Spontaneous coronary artery dissection	1. Acute coronary syndrome	2. Pulmonary embolism	3. Aortic dissection	4. Pneumothorax	5. Pneumonia	6. Pleurisy	7. Pericarditis	8. Myocardial infarction	9. Cardiac arrhythmia	10. Thoracic aortic aneurysm
35895579	Fatal Sequelae of Reperfusion Injury in Postoperative Gastric Bypass	10.12659/AJCR.936270	Phlegmasia cerulea dolens			1. Pulmonary Embolism	2. Deep Vein Thrombosis	3. Sepsis	4. Cardiac Arrest	5. Hypovolemic Shock	6. Acute Kidney Injury	7. Respiratory Failure	8. Venous Thromboembolism	9. Compartment Syndrome	10. Fat Embolism Syndrome	1. Acute respiratory failure	2. Acute renal failure	3. Cardiopulmonary arrest	4. Gastroesophageal reflux disease (GERD)	5. Hiatal hernia	6. Hypoxic respiratory failure	7. Laparoscopic hand-assisted hiatal hernia repair	8. Large hiatal hernia	9. Pulmonary embolism	10. Roux-en-Y gastric bypass (RYGB)
35891595	Hypoprothrombinemia During Cefmetazole Treatment: A Case Report	10.12659/AJCR.936712	Drug induced hypoprothrombinemia			1. Diverticulitis	2. Sepsis	3. Hypoprothrombinemia	4. Gastrointestinal bleeding	5. Clostridioides difficile infection	6. Vitamin K deficiency	7. Acute kidney injury	8. Dehydration	9. Malnutrition	10. Pseudomembranous colitis	1. Diverticulitis	2. Inflammatory bowel disease	3. Irritable bowel syndrome	4. Gastrointestinal infection	5. Intestinal obstruction	6. Inflammatory bowel disease	7. Gastrointestinal bleeding	8. Peptic ulcer disease	9. Gastrointestinal cancer	10. Pancreatitis
35881563	Mass-Forming Gastric Heterotopia of the Rectum: A Series of 3 Cases from a Single Tertiary Health Center	10.12659/AJCR.936631	Rectal gastric heterotopia			1. Familial adenomatous polyposis	2. Peutz-Jeghers syndrome	3. Juvenile polyposis syndrome	4. Hereditary nonpolyposis colorectal cancer	5. Inflammatory bowel disease	6. Ulcerative colitis	7. Crohn's disease	8. Colorectal cancer	9. Heterotopic gastric mucosa of the rectum	10. Nodular lymphoid hyperplasia of the colon	1. Inflammatory bowel disease (IBD)	2. Irritable bowel syndrome (IBS)	3. Ulcerative colitis (UC)	4. Crohn's disease (CD)	5. Diverticulitis	6. Hemorrhoids	7. Anal fissure	8. Rectal cancer	9. Colon cancer	10. Gastric cancer
35879878	Pneumocystis jirovecii Pneumonia with a Normal Early Chest Radiography and Complicated with Drug-Induced Immune Hemolytic Anemia: A Case Report	10.12659/AJCR.936278	Pneumonitis Jirovecii pneumonia			1. HIV/AIDS	2. Pulmonary tuberculosis	3. Pneumocystis jirovecii pneumonia	4. Lymphoma	5. Lung cancer	6. Parasitic infection (e.g., toxoplasmosis)	7. Cryptococcal infection	8. Histoplasmosis	9. Coccidioidomycosis	10. Kaposi's sarcoma	1. Tuberculosis	2. HIV/AIDS	3. Pneumonia	4. Lung cancer	5. Chronic obstructive pulmonary disease (COPD)	6. Bronchiectasis	7. Pneumocystis pneumonia (PCP)	8. Toxoplasmosis	9. Cryptococcosis	10. Kaposi's sarcoma
35877597	A Case of Acute Non-ST Elevation Myocardial Infarction Later Revealed by Contrast-Enhanced Computed Tomography	10.12659/AJCR.936891	Non-ST elevated myocardial infarction			1. Acute Coronary Syndrome (ACS)	2. Subendocardial Infarction	3. Aortic Dissection	4. Pulmonary Embolism	5. Acute Pancreatitis	6. Osteoarthritis Flare-up	7. Uterine Sarcoma Recurrence	8. Appendicitis Complication	9. Hypertensive Emergency	10. Cardiac Ischemia	1. Acute coronary syndrome (ACS)	2. Uterine sarcoma	3. Appendicitis	4. Osteoarthritis	5. Subendocardial infarction	6. Aortic dissection	7. Pulmonary embolism	8. Acute pancreatitis	9. Fibrin degradation product (D-dimer) elevation	10. Myocardial infarction
35871772	Isolated Anemia in a 69-Year-Old Man with HIV-1: Features of Pure Red Cell Aplasia Mediated by Chronic Parvovirus-B19 Infection	10.12659/AJCR.936445	Parvovirus-B19 pure red cell aplasia			1. HIV/AIDS	2. Anemia of chronic disease	3. Iron deficiency anemia	4. Vitamin deficiency anemia (B12 or folate)	5. Chronic bleeding disorder	6. Gastrointestinal cancer	7. Inflammatory bowel disease	8. Parasitic infection (e.g., malaria, hookworm)	9. Hemolytic anemia	10. Parvovirus B19 infection	1. HIV-1 infection	2. Severe anemia	3. Chronic anemia	4. Normocytic anemia	5. Normochromic anemia	6. Hyperferritinemia	7. Lymphopenia	8. Thin man syndrome	9. Chronic fatigue syndrome	10. Myelodysplastic syndrome
35867626	Thoracic Duct Embolization for Delayed Chyle Leak After Lewis-Tanner Esophagectomy	10.12659/AJCR.936590	Chyle leak			1. Chylothorax	2. Lymphatic leakage	3. Thoracic duct injury	4. Esophageal cancer recurrence	5. Postoperative infection	6. Pleural effusion	7. Heart failure	8. Nephrotic syndrome	9. Protein-losing enteropathy	10. Malnutrition	1. Esophageal adenocarcinoma	2. Neoadjuvant chemotherapy-related toxicity	3. Postoperative pulmonary complications	4. Pleural effusion	5. Atelectasis	6. Pneumonia	7. Sepsis	8. Acute kidney injury	9. Hyponatremia	10. Hypoproteinemia
35864727	Multidrug-Resistant Klebsiella pneumoniae in a Patient with SARS-Cov-2 Pneumonia in an Intensive Care Unit in Guayaquil, Ecuador: A Case Report	10.12659/AJCR.936498	SARS-COV2 pneumonia associated to multiresistant Klebsiella pneumoniae			1. COVID-19	2. Pneumonia	3. Sepsis	4. Klebsiella pneumoniae infection	5. Respiratory failure	6. Acute respiratory distress syndrome (ARDS)	7. Influenza	8. Viral myositis	9. Rheumatoid arthritis	10. Bacterial sepsis	1. COVID-19	2. Pneumonia	3. Sepsis	4. Multi-drug resistant bacterial infection	5. Klebsiella pneumoniae infection	6. New Delhi metallo-β-lactamase (NDM) infection	7. Carbapenem-resistant Enterobacteriaceae (CRE) infection	8. Acute respiratory distress syndrome (ARDS)	9. Bilateral ground-glass pulmonary infiltrates	10. Anosmia
35862296	A Sharp Right Turn: A Case of Aortic to Right Atrial Fistula During Transcatheter Aortic Valve Replacement	10.12659/AJCR.936749	fistula			1. Aortic Stenosis	2. Aortic Insufficiency	3. Hypertension	4. Heart Failure	5. Coronary Artery Disease	6. Peripheral Artery Disease	7. Chronic Obstructive Pulmonary Disease (COPD)	8. Pneumonia	9. Cardiac Arrhythmia	10. Anemia	1. Aortic stenosis	2. Aortic insufficiency	3. Hypertension	4. Former heavy tobacco use	5. Shortness of breath	6. Inability to perform independent activities of daily living	7. Left ventricle ejection fraction of 60% to 65%	8. Moderate concentric left ventricular hypertrophy	9. Grade 1 left ventricular diastolic dysfunction	10. Normal right ventricular systolic function
35859349	A 77-Year-Old Man with Heparin-Induced Aldosterone Suppression Causing Hyperkalemia	10.12659/AJCR.937017	Heparin induced aldosterone suppression	heparin induced hyperkalemia		1. Pulmonary Embolism	2. Acute Coronary Syndrome	3. SARS-CoV-2 Pneumonia	4. Chronic Kidney Disease Exacerbation	5. Hyperkalemia	6. Respiratory Failure	7. Cardiac Ischemia	8. Renal Cancer Recurrence	9. Benign Prostatic Hyperplasia Exacerbation	10. Type 2 Diabetes Complications	1. Acute respiratory distress syndrome (ARDS)	2. Pulmonary embolism (PE)	3. Acute kidney injury (AKI)	4. Chronic kidney disease (CKD)	5. Hypercoagulable state	6. Myocardial infarction (MI)	7. Cardiac arrhythmia	8. Sepsis	9. Pneumonia	10. COVID-19 pneumonitis
35854634	A 68-Year-Old Woman Presenting with Recurrent Abdominal Pain and a Diagnosis of a Presacral Retroperitoneal Benign Schwannoma that Mimicked an Ovarian Tumor on Pelvic Magnetic Resonance Imagining	10.12659/AJCR.935985	Presacral retroperitoneal benign schwannoma			1. Subserosal pedunculated fibroma	2. Ovarian fibrothecoma	3. Retroperitoneal sarcoma	4. Histiocytoma	5. Schwannoma	6. Neurofibroma	7. Leiomyoma	8. Solitary fibrous tumor	9. Pelvic fibromatosis	10. Nerve sheath tumor	1. Ovarian fibroma	2. Subserosal pedunculated fibroma	3. Ovarian fibrothecoma	4. Retroperitoneal sarcoma	5. Histiocytoma	6. Gastrointestinal stromal tumor (GIST)	7. Neuroendocrine tumor	8. Pancreatic neuroendocrine tumor (PNET)	9. Carcinoid tumor	10. Malignant peripheral nerve sheath tumor (MPNST)
35852985	Stenotrophomonas maltophilia Infection Associated with COVID-19: A Case Series and Literature Review	10.12659/AJCR.936889	Stenotrophomonas maltophilia blood stream infection			1. Pneumonia	2. Sepsis	3. COVID-19	4. Systemic lupus erythematosus flare	5. Rheumatoid arthritis flare	6. Liver cirrhosis complications	7. Interstitial pneumonia exacerbation	8. Stenotrophomonas maltophilia infection	9. Respiratory failure	10. Acute respiratory distress syndrome	1. Pneumonia	2. Sepsis	3. Systemic lupus erythematosus (SLE)	4. Rheumatoid arthritis (RA)	5. Liver cirrhosis	6. Interstitial pneumonia	7. COVID-19	8. Honeycomb lung disease	9. Stenotrophomonas maltophilia infection	10. Respiratory failure
35851056	Atlantoaxial Subluxation Secondary to SARS-CoV-2 Infection: A Rare Orthopedic Complication from COVID-19	10.12659/AJCR.936128	Atlantoaxial subluxation			1. Atlanto-axial osteoarthritis	2. Cervical spine degenerative disc disease	3. Torticollis	4. Cervical spondylosis	5. Rheumatoid arthritis (although patient denied history)	6. Osteomyelitis	7. Spinal stenosis	8. Herniated cervical disk	9. Cervical facet joint syndrome	10. Psoriatic arthritis	1. Musculoskeletal neck pain	2. Cervical spine strain	3. Neck sprain	4. Torticollis	5. Cervical facet joint dysfunction	6. Osteoarthritis	7. Cervical spondylosis	8. Spinal stenosis	9. Herniated cervical disc	10. Atlanto-occipital joint dysfunction
35849548	A Case of a Rare Parathyroid Hormone (PTH)-Producing Neuroendocrine Tumor	10.12659/AJCR.935783	Neuroendocrine carcinoma			1. Paraneoplastic syndrome	2. Neuroendocrine tumor	3. Carcinoid tumor	4. Hypercalcemia	5. Parathyroid adenoma	6. Medullary thyroid carcinoma	7. Small bowel carcinoid tumor	8. PTH-producing tumor	9. Metastatic neuroendocrine tumor	10. Multiple endocrine neoplasia (MEN) syndrome	1. Neuroendocrine tumor	2. Paraneoplastic syndrome	3. Hypercalcemia	4. Parathyroid adenoma	5. Mesenteric carcinoid tumor	6. Small bowel necrosis	7. Traumatic event	8. Bowel obstruction	9. Chronic diarrhea	10. Flushing
35844076	Trust the Process: Prolonged Babesia Parasitemia in an Elderly Man with Asplenia from the American Midwest	10.12659/AJCR.936326	Babesia microti infection			1. Lyme disease	2. Babesiosis	3. Sepsis	4. Pneumonia	5. Viral gastroenteritis	6. Influenza	7. Meningitis	8. Encephalitis	9. Endocarditis	10. Rickettsial disease	1. Lyme disease	2. Babesia microti infection	3. Coronary artery disease	4. Chronic kidney disease	5. Hypertension	6. Hyperlipidemia	7. Sinoatrial node dysfunction	8. Obstructive sleep apnea	9. Basal and squamous cell skin cancers	10. Tick-borne illness
35842751	A 46-Year-Old Thai Woman with Secondary Acquired Pure Red Cell Aplasia Due to Treatment with Recombinant Erythropoietin While on Dialysis for End-Stage Renal Disease Who Recovered Following ABO-Incompatible Kidney Transplantation	10.12659/AJCR.935451	Pure red cell aplasia (PRCA) undergoing ABO-incompatible kidney transplantation			1. Anemia of Chronic Kidney Disease	2. Pure Red Cell Aplasia	3. Antibody-Mediated Erythropoietin Resistance	4. Parvovirus B19 Infection (although test result was negative)	5. Hemolytic Anemia	6. Iron Deficiency Anemia	7. Vitamin Deficiency Anemia (e.g., Vitamin B12 or Folate Deficiency)	8. Myelodysplastic Syndrome	9. Aplastic Anemia	10. Lupus-Associated Hematological Disorder	1. Systemic lupus erythematosus (SLE)	2. Lupus nephritis	3. End-stage kidney disease (ESKD)	4. Erythropoietin-stimulating agent (ESA) resistance	5. Anemia	6. Reticulocytopenia	7. Hemolysis	8. Acute blood loss	9. Bone marrow failure	10. Parvovirus B19 infection
35841139	Endoscopic Mucosal Incision to Remove a Fish Bone Completely Embedded Under the Esophageal Mucosa: A Case Report and Literature Review	10.12659/AJCR.936773	fish bone aspiration			1. Allergic reaction to food	2. Angioedema	3. Dysphagia	4. Eosinophilic esophagitis	5. Esophageal spasm	6. Foreign body ingestion	7. Gastroesophageal reflux disease (GERD)	8. Hypersensitivity reaction	9. Pharyngitis	10. Stevens-Johnson syndrome	1. Acute tonsillitis	2. Acute pharyngitis	3. Laryngitis	4. Esophagitis	5. Gastritis	6. Peptic ulcer disease	7. Gastroesophageal reflux disease (GERD)	8. Laryngeal cancer	9. Hypersensitivity reaction to food	10. Aspiration pneumonia
35836357	Severe Electrolyte Disturbances Due to Proton Pump Inhibitor Therapy: An Underrecognized Problem with Potentially Severe Sequelae	10.12659/AJCR.936893	Convulsions and confusion due to electrolyte disturbances	proton pump inhibitors induced microscopic colitis?		1. Hypomagnesemia	2. Microcytic colitis	3. Proton pump inhibitor-induced hypomagnesemia	4. Electrolyte imbalance	5. Acute kidney injury	6. Hypokalemia	7. Hypocalcemia	8. Seizure disorder	9. Gastroesophageal reflux disease (GERD)	10. Malabsorption syndrome	1. Microcytic colitis	2. Hyperplastic polyp	3. Chronic kidney disease	4. Acute kidney injury	5. Hypokalemia	6. Hypomagnesemia	7. Hyperparathyroidism	8. Dyspepsia	9. Gastrointestinal seizures	10. Atypical chest discomfort
35831983	Lumbar Spinal Epidural Capillary Hemangioma: A Case Report and Literature Review	10.12659/AJCR.936181	Spinal capillary hemangioma			1. Lipoma	2. Schwannoma	3. Meningioma	4. Neurofibroma	5. Ependymoma	6. Hemangioblastoma	7. Cavernous hemangioma	8. Spinal cord tumor	9. Epidural lipomatosis	10. Angiolipoma	1. Lumbar spinal stenosis	2. Degenerative disc disease	3. Herniated nucleus pulposus	4. Spinal tumor	5. Multiple sclerosis	6. Neuromyelitis optica	7. Spinal cord injury	8. Peripheral neuropathy	9. Guillain-Barré syndrome	10. Chronic inflammatory demyelinating polyneuropathy
35830369	Whistling Scrotum: An Unusual Presentation of Pneumomediastinum in the Setting of an Open Scrotal Wound	10.12659/AJCR.936441	Pneumoscrotum			1. Pneumothorax	2. Subcutaneous emphysema	3. Epididymitis	4. Scrotal abscess	5. Necrotizing fasciitis	6. Fournier's gangrene	7. Mediastinitis	8. Sepsis	9. Respiratory failure	10. Soft tissue infection	1. Pneumothorax	2. Pneumomediastinum	3. Subcutaneous emphysema	4. Epididymitis	5. Orchitis	6. Scrotal abscess	7. Cellulitis	8. Sepsis	9. Pneumonia	10. Acute respiratory distress syndrome (ARDS)
35821628	Esophagopericardial Fistula and Pneumopericardium as a Complication of Pulmonary Vein Isolation in a 62-Year-Old Man with Atrial Fibrillation: A Case Report	10.12659/AJCR.936315	Pneumopericardium			1. Pericarditis	2. Pneumothorax	3. Pulmonary embolism	4. Myocardial infarction	5. Atrial flutter with rapid ventricular response	6. Cardiac tamponade	7. Coronary artery dissection	8. Aortic dissection	9. Pneumonia	10. Post-ablation pericardial effusion	1. Acute coronary syndrome	2. Pulmonary embolism	3. Pneumonia	4. Pericarditis	5. Pneumothorax	6. Pleurisy	7. Pneumocardial effusion	8. Cardiac tamponade	9. Atrial fibrillation	10. Chronic obstructive pulmonary disease (COPD)
35819928	Clinical Presentation of Legionella pneumophila Serogroup 1-Associated Pneumonia and Diffuse Alveolar Hemorrhage: A Case Report and Literature Review	10.12659/AJCR.936309	Legionella pneumophila serogroup 1-associated pneumonia and diffuse alveolar hemorrhage			1. Pneumonia	2. Acute Respiratory Distress Syndrome (ARDS)	3. Legionnaires' disease	4. Pulmonary edema	5. SLE flare-up	6. Influenza	7. Mycoplasma pneumoniae infection	8. Aspergillosis	9. Cytomegalovirus (CMV) infection	10. Hemophagocytic lymphohistiocytosis (HLH)	1. Pneumonia	2. Acute respiratory distress syndrome (ARDS)	3. Sepsis	4. Pulmonary embolism	5. Pneumocystis pneumonia (PCP)	6. Tuberculosis	7. Bronchitis	8. Lung cancer	9. Pulmonary fibrosis	10. Sarcoidosis
35816467	Acute Abdomen from Spontaneous Splenic Artery Rupture with Coincidental Metastatic Disease: A Case Report	10.12659/AJCR.936987	Spontaneous splenic artery rupture with coincidental metastatic disease			1. Splenic artery aneurysm rupture	2. Hypovolemic shock	3. Disseminated cancer (unknown primary)	4. Hepatic metastases	5. Periportal nodal metastases	6. L3 vertebral body compression fracture	7. Hemoperitoneum	8. Hypertension	9. Anemia	10. Liver cancer	1. Hypovolemic shock	2. Splenic artery aneurysm rupture	3. Hemoperitoneum	4. Hepatic and periportal metastases	5. Disseminated cancer (unknown primary)	6. Hypertension	7. Syncope	8. Left upper-quadrant tenderness	9. Hematoma	10. Creatinine elevation
35811389	A Case Series of Lymphatic Injuries After Suction Lipectomy in Women with Lipedema	10.12659/AJCR.935016	Lymphedema	lipedema		1. Lipedema	2. Lymphedema	3. Dercum's disease	4. Madelung's disease	5. Familial multiple lipomatosis	6. Lipodystrophy	7. Proteus syndrome	8. Klippel-Trenaunay syndrome	9. Cushing's syndrome	10. Multiple symmetric lipomatosis	1. Lipedema	2. Lymphedema	3. Venous insufficiency	4. Obesity	5. Fibromatosis	6. Papillomatosis	7. Dermal fibrosis	8. Mottled skin	9. Swelling	10. Delayed lymphatic flow
35810325	Cardiac Tamponade as Initial Presentation of Systemic Lupus Erythematosus in Third-Trimester Pregnancy	10.12659/AJCR.936273	Cardiac tamponade	lupus nephritis	preeclampsia • systemic lupus erythematosus	1. Pericarditis	2. Systemic Lupus Erythematosus (SLE)	3. Pulmonary Embolism	4. Cardiac Tamponade	5. Myocarditis	6. Endocarditis	7. Rheumatoid Arthritis	8. Sjögren's Syndrome	9. Mixed Connective Tissue Disease	10. Viral Pericarditis	1. Pericarditis	2. Pleurisy	3. Pneumonia	4. Pulmonary embolism	5. Preeclampsia	6. Gestational hypertension	7. Hyperemesis gravidarum	8. Thyroiditis	9. Pernicious anemia	10. Autoimmune disorder
35799414	Recurrent Myocarditis Treated with Intravenous Immune Globulin and Steroids	10.12659/AJCR.935974	myocarditis			1. Myocarditis	2. Pericarditis	3. Acute Coronary Syndrome	4. Cardiac Sarcoidosis	5. Viral Myocarditis (Coxsackie B)	6. Autoimmune Myocarditis	7. Giant Cell Myocarditis	8. Eosinophilic Myocarditis	9. Hypersensitivity Myocarditis	10. Post-Myocarditic Cardiomyopathy	1. Myocarditis	2. Cardiac injury	3. Coronary artery disease	4. Pulmonary embolism	5. Pneumonia	6. Pericarditis	7. Cardiac tamponade	8. Hypersensitivity myocarditis	9. Post-viral myocarditis	10. Autoimmune myocarditis
35797264	Pancoast Tumor Presenting as Neck Pain in the Chiropractic Office: A Case Report and Literature Review	10.12659/AJCR.937052	Adenocarcinoma of the lung	pancoast tumor		1. Spinal tuberculosis	2. Lung cancer	3. Pneumonia	4. Tuberculosis reactivation	5. Bronchiectasis	6. Mediastinal tumor	7. Thoracic spine metastasis	8. Hereditary elliptocytosis complication	9. Pulmonary embolism	10. Meningitis	1. Tuberculosis	2. Pneumonia	3. Lung cancer	4. Hereditary elliptocytosis	5. Spinal tuberculosis	6. Radiculopathy	7. Cervical disc protrusion	8. Bronchiectasis	9. Emphysema	10. Mediastinal mass
35794813	A 25-Year-Old Saudi Woman with a 2-Year History of Antisynthetase Syndrome with Interstitial Lung Disease Who Commenced Azathioprine Treatment in the Third Trimester of Pregnancy and Had a Successful Birth at Term	10.12659/AJCR.936833	Antisynthetase syndrome			1. Sjogren's syndrome	2. Rheumatoid arthritis	3. Systemic lupus erythematosus	4. Mixed connective tissue disease	5. Undifferentiated connective tissue disease	6. Interstitial lung disease (ILD)	7. Nonspecific interstitial pneumonia (NSIP)	8. Organizing pneumonia (OP)	9. Cryptogenic organizing pneumonia (COP)	10. Autoimmune pulmonary alveolar proteinosis	1. Systemic lupus erythematosus (SLE)	2. Rheumatoid arthritis (RA)	3. Sjogren's syndrome	4. Primary biliary cirrhosis (PBC)	5. Autoimmune hepatitis	6. Sarcoidosis	7. Idiopathic pulmonary fibrosis (IPF)	8. Chronic hypersensitivity pneumonitis (CHP)	9. Bronchiolitis obliterans with organizing pneumonia (BOOP)	10. Pulmonary Langerhans cell histiocytosis (PLCH)
35793273	Clozapine-Induced Myocarditis in a Young Man with Refractory Schizophrenia: Case Report of a Rare Adverse Event and Review of the Literature	10.12659/AJCR.936306	Clozapine-induced myocarditis			1. Clozapine-induced cardiotoxicity	2. Myocarditis	3. Cardiomyopathy	4. Heart failure with reduced ejection fraction (HFrEF)	5. Antipsychotic-induced QT prolongation	6. Electrolyte imbalance (hyponatremia)	7. Infection (sepsis)	8. Eosinophilic myocarditis	9. Hypersensitivity myocarditis	10. Drug-induced hypersensitivity syndrome	1. Schizophrenia	2. Bipolar disorder	3. Major depressive disorder	4. Anxiety disorder	5. Post-traumatic stress disorder (PTSD)	6. Obsessive-compulsive disorder (OCD)	7. Attention deficit hyperactivity disorder (ADHD)	8. Substance use disorder	9. Psychotic disorder not otherwise specified (NOS)	10. Somatic symptom disorder
35791273	Unusual Presentation of Perforated Acute Appendicitis: A Case Report	10.12659/AJCR.935405	Perforated appendicitis			1. Bowel perforation	2. Peritonitis	3. Abscess	4. Intestinal obstruction	5. Appendicitis	6. Diverticulitis	7. Intra-abdominal sepsis	8. Liver cirrhosis complications	9. Gastrointestinal fistula	10. Sepsis	1. Bowel perforation	2. Abscess	3. Peritonitis	4. Sepsis	5. Intestinal obstruction	6. Ileus	7. Cecal perforation	8. Appendiceal perforation	9. Fistula	10. Gastrointestinal tract leak
35787624	Hypokalemic Paresis in a 26-Year-Old Man After Recreational Cannabis Use	10.12659/AJCR.936008	cannabis-induced severe hypokalemia			1. Hypokalemic periodic paralysis	2. Rhabdomyolysis	3. Guillain-Barré syndrome	4. Cannabis-induced hypokalemia	5. Thyrotoxic periodic paralysis	6. Familial hypokalemic periodic paralysis	7. Acute inflammatory demyelinating polyneuropathy	8. Botulism	9. Tick paralysis	10. Lambert-Eaton myasthenic syndrome	1. Hypokalemia	2. Rhabdomyolysis	3. Guillain-Barré syndrome	4. Multiple sclerosis	5. Peripheral neuropathy	6. Spinal muscular atrophy	7. Amyotrophic lateral sclerosis	8. Botulism	9. Myasthenia gravis	10. Polio
35787602	Diagnostic Challenge of Congenital Chloride Diarrhea and Ulcerative Colitis Overlap in an Adult Misdiagnosed with Bartter Syndrome: Case Report and Literature Review	10.12659/AJCR.936715	Congenital chloride diarrhea			1. Bartter syndrome	2. Inflammatory bowel disease-UC (IBD-UC)	3. Gastroenteritis	4. Helicobacter pylori infection	5. Short stature	6. End-stage renal disease	7. Acute kidney injuries (AKI)	8. Electrolyte disturbances	9. Metabolic alkalosis	10. Congenital chloride diarrhea	1. Bartter syndrome	2. Inflammatory bowel disease-UC (IBD-UC)	3. Helicobacter pylori infection	4. Duodenal ulcer	5. Perianal fistula	6. Pan-colitis	7. Renal impairment	8. End-stage renal disease	9. Acute kidney injury (AKI)	10. Metabolic alkalosis
35787598	Non Ischemic Cardiomyopathy in a 54-Year-Old Khat Consuming Yemeni Male Presenting with Worsening Exertional Dyspnea, T Wave Inversions in V5-V6 and Normal Coronary Artery Angiography	10.12659/AJCR.935601	Chronic khat consumption-related non-ischemic cardiomyopathy			1. Heart failure	2. Cardiomyopathy	3. Mitral regurgitation	4. Tricuspid regurgitation	5. Pulmonary hypertension	6. Chronic obstructive pulmonary disease (COPD)	7. Pulmonary embolism	8. Hypertension	9. Diabetes mellitus type 2	10. Khat-induced cardiotoxicity	1. Heart failure	2. Chronic obstructive pulmonary disease (COPD)	3. Pulmonary embolism	4. Pneumonia	5. Chronic kidney disease (CKD)	6. Hypertension	7. Diabetes mellitus	8. Hyperlipidemia	9. Cardiomyopathy	10. Atrial fibrillation
35781519	Pleural Effusion as the Initial Presentation of Gastric Adenocarcinoma: A Case Report	10.12659/AJCR.935434	Gastric adenocarcinoma			1. Pulmonary embolism	2. Hypersensitivity pneumonitis	3. Metastatic adenocarcinoma	4. Gastric cancer	5. Duodenal cancer	6. Esophageal cancer	7. Aspiration pneumonia	8. Chronic obstructive pulmonary disease (COPD)	9. Pneumonia	10. Gastroesophageal reflux disease (GERD) exacerbation	1. Acute pulmonary embolism	2. Chronic obstructive pulmonary disease (COPD)	3. Pneumonia	4. Hypersensitivity pneumonitis	5. Gastroesophageal reflux disease (GERD)	6. Hiatal hernia	7. Pleural effusion	8. Pulmonary fibrosis	9. Lung cancer	10. Metastatic adenocarcinoma
35781282	Acute Mitral Regurgitation Due to Chordae Tendineae Rupture: A Rare Presentation of Cardiac Amyloidosis	10.12659/AJCR.936545	Cardiac amyloidosis			1. Cardiomyopathy	2. Mitral Regurgitation	3. Wolff-Parkinson-White Syndrome	4. Atrioventricular Reciprocating Tachycardia	5. Left Ventricular Noncompaction	6. Cardiogenic Shock	7. Heart Failure	8. Amyloidosis	9. Myocarditis	10. Endocarditis	1. Atrioventricular reciprocating tachycardia	2. Wolff-Parkinson-White syndrome	3. Left ventricular noncompaction cardiomyopathy	4. Cardiogenic shock	5. Acute mitral regurgitation	6. Chordae tendineae rupture	7. Severe hypokinesis	8. Moderate pericardial effusion	9. Multiorgan failure	10. Low perfusion status
35778821	A Case of Methicillin-Sensitive Staphylococcus aureus (MSSA) Prostate Abscess, Osteomyelitis, and Myositis Associated with MSSA Bacteremia in a 60-Year-Old Patient Presenting with Back Pain	10.12659/AJCR.936704	MSSA prostate abscess	osteomyelitis	prostate abscess	1. Osteomyelitis	2. Infective endocarditis	3. Psoas myositis	4. Paravertebral soft tissue phlegmon	5. Sepsis	6. Prostatitis	7. Epidural abscess	8. Discitis	9. Pyogenic vertebral osteomyelitis	10. Abscess formation	1. Osteomyelitis	2. Infective endocarditis	3. Psoas myositis	4. Paravertebral soft tissue phlegmon	5. Urinary tract infection	6. Pyelonephritis	7. Prostatitis	8. Epidural abscess	9. Meningitis	10. Septic arthritis
35776690	Adalimumab Mitigates Lumbar Radiculopathy in a Case of Ankylosing Spondylitis	10.12659/AJCR.936600	Ankylosing spondylitis			1. Lumbar radiculopathy	2. Idiopathic aseptic necrosis of the bilateral femoral head	3. Rotator cuff injury	4. Herniated disc	5. Spondyloarthritis	6. Sacroiliitis	7. Facet joint syndrome	8. Motor vehicle accident-related injuries	9. Chronic pain syndrome	10. Uveitis	1. Lumbar radiculopathy	2. Degenerative disc disease	3. Facet joint arthritis	4. Sacroiliac joint dysfunction	5. Chronic low back pain	6. Neuropathic pain	7. Osteoarthritis	8. Rheumatoid arthritis	9. Ankylosing spondylitis	10. Inflammatory myopathy
35773951	Diagnostic Puzzle of Acute Ischemic Stroke Mimics - Seizure Versus Post-Stroke Recrudescence: A Case Report	10.12659/AJCR.936826	Post-seizure Todd’s phenomenon			1. Ischemic stroke	2. Hemorrhagic stroke	3. Cerebral vasculitis	4. Arteriovenous malformation (AVM)	5. Hypertensive encephalopathy	6. Diabetic ketoacidosis	7. Seizure disorder	8. Encephalitis	9. Cerebral edema	10. Vascular dementia	1. Ischemic stroke	2. Hemorrhagic stroke	3. Cerebral vasculitis	4. Moyamoya disease	5. Stroke-like migraine attacks	6. Seizures	7. Encephalitis	8. Meningitis	9. Brain tumor	10. Neurodegenerative disease (e.g. Alzheimer's, Parkinson's)
35767513	Acute Hepatitis with Positive Autoantibodies: A Case of Natalizumab-Induced Early-Onset Liver Injury	10.12659/AJCR.936318	Natalizumab-induced liver injury			1. Autoimmune hepatitis	2. Drug-induced liver injury (DILI)	3. Viral hepatitis	4. Primary biliary cholangitis	5. Primary sclerosing cholangitis	6. Cholestatic jaundice	7. Subacute cholestatic hepatitis	8. Liver toxicity	9. Idiosyncratic drug reaction	10. Acute hepatic failure	1. Autoimmune hepatitis	2. Acute liver injury	3. Cholestatic liver disease	4. Chronic liver disease	5. Hepatitis B virus (HBV) infection	6. Hepatitis C virus (HCV) infection	7. Non-alcoholic fatty liver disease (NAFLD)	8. Drug-induced liver injury (DILI)	9. Alcoholic liver disease	10. Primary biliary cholangitis (PBC)
35765219	A 53-Year-Old Man Presenting with Pancreatic Exocrine Insufficiency 7 Years After Gastric Bypass Bariatric Surgery	10.12659/AJCR.936880	Pancreatic Exocrine Insufficiency			1. Chronic pancreatitis	2. Malabsorption syndrome	3. Bacterial overgrowth	4. Celiac disease	5. Amyloidosis	6. Inflammatory bowel disease	7. Malignancy	8. Nephrotic syndrome	9. Gastritis	10. Protein-losing enteropathy	1. Chronic pancreatitis	2. Malnutrition	3. Anemia	4. Hypo-albuminemia	5. Trace elements deficiency	6. Bacterial overgrowth	7. Celiac disease	8. Amyloidosis	9. Inflammatory bowel disease	10. Malignancy
35761766	Neurosyphilis Mimicking Herpes Simplex Encephalitis on Magnetic Resonance Imaging: A Case Report	10.12659/AJCR.936127	Neurosyphilis			1. Herpetic encephalitis	2. Neurosyphilis	3. Brain tumor	4. Alzheimer's disease	5. Frontotemporal dementia	6. Creutzfeldt-Jakob disease	7. Lyme neuroborreliosis	8. Cerebral vasculitis	9. Autoimmune encephalitis	10. Progressive multifocal leukoencephalopathy	1. Herpetic encephalitis	2. Syphilis	3. Meningitis	4. Encephalitis	5. Lyme disease	6. Multiple sclerosis	7. Brain tumor	8. Stroke	9. Neurocysticercosis	10. Chronic inflammatory demyelinating polyneuropathy (CIDP)
35759427	Bilateral Emphysematous Pyelonephritis Associated with COVID Pneumonia: A Case Report	10.12659/AJCR.936370	Emphysematous pyelonephritis			1. Sepsis	2. Acute Kidney Injury	3. Pyelonephritis	4. Emphysematous Pyelonephritis	5. Diabetic Ketoacidosis	6. Pneumonia	7. Urinary Tract Infection	8. Candidemia	9. Bacteremia	10. Acute Respiratory Distress Syndrome	1. Sepsis	2. Pneumonia	3. Acute respiratory distress syndrome (ARDS)	4. Kidney failure	5. Diabetic ketoacidosis (DKA)	6. Hypovolemia	7. Shock	8. Neurological disorder	9. Gastrointestinal bleeding	10. Intra-abdominal infection
35754151	A Rare Case of Extended Retroperitoneal Biloma Due to Spontaneous Perforation of Common Bile Duct, Mimicking a Strangulated Right Inguinal Hernia: A Case Report and Literature Review	10.12659/AJCR.936255	perforation in the biliary tree	retroperitoneal biloma		1. Sepsis	2. Cholecystitis	3. Choledocholithiasis	4. Gallstone pancreatitis	5. Perforated gallbladder	6. Retroperitoneal abscess	7. Inguinal hernia	8. Intestinal obstruction	9. Biliary peritonitis	10. Acute cholangitis	1. Cholelithiasis	2. Choledocholithiasis	3. Acute pancreatitis	4. Perforated ulcer	5. Intestinal obstruction	6. Inflammatory bowel disease	7. Abscess/peritonitis	8. Sepsis	9. Cardiovascular disease	10. Chronic kidney disease
35751369	Necrotizing Fasciitis In A Patient with Metastatic Clear Cell Ovarian Carcinoma Treated with Bevacizumab	10.12659/AJCR.935584	Necrotizing fasciitis			1. Abscess	2. Sepsis	3. Cellulitis	4. Ovarian cancer recurrence	5. Metastatic cancer	6. Infection related to chemotherapy port	7. Necrotizing fasciitis	8. Pyomyositis	9. Soft tissue infection	10. Perirectal abscess	1. Ovarian cancer recurrence	2. Sigmoid colon cancer	3. Rectal cancer	4. Abscess	5. Septic shock	6. Neutrophilic leukocytosis	7. Lactic acidosis	8. Elevated C-reactive protein	9. Urinary tract infection	10. Pelvic inflammatory disease
35729859	Missed Opportunities for Diagnosing Vertebral Osteomyelitis Caused by Influential Cognitive Biases	10.12659/AJCR.936058	Vertebral osteomyelitis			1. Spondylodiscitis	2. Epidural abscess	3. Osteomyelitis	4. Pyelonephritis	5. Urinary tract infection (UTI)	6. Hepatocellular carcinoma recurrence	7. Spinal compression fracture with infection	8. Diskitis	9. Psoas abscess	10. Retroperitoneal abscess	1. Pneumonia	2. Urinary tract infection (UTI)	3. Sepsis	4. Spinal infection	5. Bacterial meningitis	6. Encephalitis	7. Abscesses	8. Osteomyelitis	9. Diskitis	10. Pyelonephritis
35727738	Primary Central Nervous System Burkitt Lymphoma, Presenting with Long-Term Fluctuating Level of Consciousness: A Case Report and Literature Review on Challenges in Diagnosis and Management	10.12659/AJCR.936401	Primary CNS Burkitt lymphoma			1. Primary Central Nervous System Lymphoma	2. Encephalitis	3. Brain Abscess	4. Meningitis	5. Hydrocephalus	6. Cerebral Edema	7. Brain Tumor (e.g., Glioblastoma)	8. Metastatic Cancer (e.g., Lung, Breast, or Melanoma)	9. Neurosarcoidosis	10. Autoimmune Encephalitis	1. Encephalitis	2. Hydrocephalus	3. Brain tumor	4. Metastatic disease	5. Lymphoma	6. Leukemia	7. Meningitis	8. Sepsis	9. Stroke	10. Neurodegenerative disorder
35718989	A Case of Exacerbation of Haloperidol-Induced Rhabdomyolysis Following the Onset of COVID-19	10.12659/AJCR.936589	rhabdomyolysis			1. Rhabdomyolysis	2. COVID-19	3. Schizophrenia	4. Diabetes mellitus	5. Insomnia	6. Hyperthermia	7. Back pain syndrome	8. Neuroleptic malignant syndrome	9. Muscular dystrophy	10. Myopathy	1. COVID-19	2. Rhabdomyolysis	3. Schizophrenia	4. Diabetes mellitus	5. Hypertension	6. Heart failure	7. Chronic obstructive pulmonary disease (COPD)	8. Pneumonia	9. Sepsis	10. Neuroleptic malignant syndrome
35717556	Acute Disseminated Encephalomyelitis After SARS-CoV-2 Vaccination	10.12659/AJCR.936574	Acute disseminated encephalomyelitis (ADEM)			1. Encephalitis	2. Leukoencephalopathy	3. Hypertensive encephalopathy	4. SARS-CoV-2-related neurological disorder	5. Tick-borne disease (e.g., Lyme disease)	6. Multiple sclerosis	7. Autoimmune encephalitis	8. Paraneoplastic syndrome	9. Toxic encephalopathy (e.g., due to tetrahydrocannabinol)	10. Mitochondrial encephalomyopathy	1. Encephalitis	2. Meningitis	3. Sepsis	4. Stroke	5. Multiple sclerosis	6. Lyme disease	7. Anxiety disorder	8. Hypertensive crisis	9. Neurocognitive disorder	10. Adverse drug reaction
35715940	A Rare Case of Combined Choriocarcinoma and Placental Site Trophoblastic Tumor Presenting as Skin Lesion: A Case Report	10.12659/AJCR.936451	Choriocarcinoma	gestational thropoblastic neoplasia	placental site tumor	1. Choriocarcinoma	2. Meningioma	3. Osteosarcoma	4. Ewing's sarcoma	5. Metastatic tumor	6. Hemangioma	7. Lymphoma	8. Placental site trophoblastic tumor	9. Epidermoid cyst	10. Giant cell tumor of bone	1. Glioblastoma	2. Metastatic carcinoma	3. Meningioma	4. Pheochromocytoma	5. Paraganglioma	6. Neuroendocrine carcinoma	7. Lymphoma	8. Leukemia	9. Brain abscess	10. Encephalitis
35711129	A Case Series of Eustachian Valve Endocarditis: An Under-Diagnosed and Rare Entity	10.12659/AJCR.936279	Eustachian valve endocarditis			1. Endocarditis	2. Septic embolism	3. Cardioembolic stroke	4. Aortic graft infection	5. Infective endarteritis	6. Mycotic aneurysm	7. Bacteremia	8. Sepsis	9. Embolic occlusion	10. Infected vascular graft	1. Infective endocarditis	2. Aortic dissection	3. Popliteal occlusion	4. Acute embolic stroke	5. Methicillin-resistant Staphylococcus epidermidis (MRSE) infection	6. Septic emboli	7. Thoracic aorta vascular graft infection	8. Eustachian valve vegetation	9. Cardioembolic stroke	10. Bacterial endocarditis
35706345	Bacteroides fragilis Bacteremia Complicated by Spondylodiscitis, Spinal Epidural Abscess, and Sepsis: A Case Report	10.12659/AJCR.936179	Spondylodiscitis	spinal epidural abscess	sepsis as a complication of Bacteroides fragilis bacteraemia	1. Sepsis	2. Epidural abscess	3. Spondylodiscitis	4. Osteomyelitis	5. Bacteremia	6. Urinary tract infection	7. Respiratory infection	8. Meningitis	9. Endocarditis	10. Tuberculosis	1. Septic spondylodiscitis	2. Osteomyelitis	3. Epidural abscess	4. Pneumonia	5. Urinary tract infection	6. Sepsis	7. Meningitis	8. Encephalitis	9. Myocarditis	10. Pericarditis
35704516	A 28-Year-Old Woman Presenting with a Clinical Flare of Systematic Lupus Erythematosus and Abdominal Pain Due to Rectus Sheath Hematoma	10.12659/AJCR.935472	rectus sheath hematoma			1. Systemic Lupus Erythematosus (SLE)	2. Membrane Lupus Nephritis	3. Acute Left Heart Failure	4. Pulmonary Infection	5. Renal Disease	6. Autoimmune Hemolytic Anemia	7. Thrombocytopenia	8. Antiphospholipid Syndrome	9. Vasculitis	10. Glomerulonephritis	1. Systemic lupus erythematosus (SLE)	2. Membrane lupus nephritis	3. Acute kidney injury	4. Chronic kidney disease	5. Hypertension	6. Nephrotic syndrome	7. Proteinuria	8. Hematuria	9. Pyuria	10. Sepsis
35692108	A 65-Year-Old Woman with an Enlarged Tongue Due to Amyloidosis	10.12659/AJCR.936192	amyloidosis			1. Amyloidosis	2. Macroglossia	3. Sjögren's syndrome	4. Systemic sclerosis	5. Plasmacytoma	6. Multiple myeloma	7. Waldenström macroglobulinemia	8. Lymphoplasmacytic lymphoma	9. Primary amyloid light-chain amyloidosis (AL amyloidosis)	10. Familial amyloid polyneuropathy	1. Amyloidosis	2. Oral lichen planus	3. Oral lichenoid reaction	4. Mucous membrane pemphigoid	5. Bullous pemphigoid	6. Pemphigus vulgaris	7. Systemic lupus erythematosus	8. Rheumatoid arthritis	9. Sjogren's syndrome	10. Chronic inflammatory demyelinating polyneuropathy (CIDP)
35690900	Decompression Illness Treated with the Hart-Kindwall Protocol in a Monoplace Chamber	10.12659/AJCR.935534	Decompression illness			1. Decompression sickness	2. Hypoxia	3. Cerebral edema	4. Inner ear decompression sickness	5. Pulmonary barotrauma	6. Arterial gas embolism	7. Nitrogen narcosis	8. High-altitude pulmonary edema	9. Carbon dioxide poisoning	10. Air embolism	1. Decompression sickness	2. Hyperuricemia	3. Acute mountain sickness	4. Pulmonary embolism	5. Pneumothorax	6. Subdural hematoma	7. Meningitis	8. Encephalitis	9. Carotid artery dissection	10. Vertebral artery dissection
35689374	Bilateral Pulmonary Embolism Masked by New-Onset Atrial Fibrillation with Rapid Ventricular Rate: The Role of Mechanical Thrombectomy	10.12659/AJCR.936584	pulmonary embolism			1. Pulmonary Embolism	2. Acute Right Heart Failure	3. Deep Vein Thrombosis	4. Atrial Fibrillation	5. Cardiac Tamponade	6. Chronic Obstructive Pulmonary Disease (COPD)	7. Congestive Heart Failure	8. Hypertensive Emergency	9. Sepsis	10. Acute Coronary Syndrome	1. Pulmonary embolism	2. Atrial fibrillation	3. Heart failure	4. Chronic kidney disease	5. Hypertension	6. Benign prostatic hyperplasia	7. Respiratory failure	8. Sepsis	9. Pneumonia	10. Acute coronary syndrome
35684941	A 27-Year-Old Woman Diagnosed with Tuberculous Spondylitis, or Pott Disease, During Pregnancy: A Case Report	10.12659/AJCR.936583	Pott’s disease	tuberculous spondylitis		1. Tuberculosis	2. Spinal tumor	3. Meningitis	4. Spondylolisthesis	5. Herniated disk	6. Osteomyelitis	7. Abscess	8. Lymphoma	9. Sarcoidosis	10. Intradural extramedullary lesion	1. Tuberculosis	2. Spinal abscess	3. Meningitis	4. Encephalitis	5. Lymphoma	6. Leukemia	7. Multiple sclerosis	8. Neurofibromatosis	9. Spinal cord injury	10. Neuromyelitis optica
35676856	Case Report of an Elderly Woman Who Presented with Hypothermia and an Electrocardiographic Finding of a J Wave	10.12659/AJCR.935076	ECG abnormalities associated with hypothermia			1. Hypothermia	2. Sepsis	3. Acute Coronary Syndrome	4. Takotsubo Cardiomyopathy	5. Electrolyte Imbalance	6. Dehydration	7. Infection (e.g., Pneumonia, Urinary Tract Infection)	8. Thyroid Storm	9. Adrenal Insufficiency	10. Hypothyroidism Exacerbation	1. Sepsis	2. Hypothermia	3. Acute kidney injury	4. Metabolic acidosis	5. Cardiac arrhythmia	6. Takotsubo cardiomyopathy	7. Pneumonia	8. Urinary tract infection	9. Gastrointestinal infection	10. Delirium
35675222	Contralateral Tongue Deviation Due to Paramedian Pontine Infarction: A Brief Review of Cortico-Hypoglossal Projections	10.12659/AJCR.936511	stroke			1. Ischemic stroke	2. Atrial fibrillation with embolism	3. Pontine infarction	4. Cerebellar infarction	5. Deep vein thrombosis	6. Patent foramen ovale-related stroke	7. Transient ischemic attack	8. Hypertensive encephalopathy	9. Cardioembolic stroke	10. Lacunar infarction	1. Ischemic stroke	2. Atrial fibrillation	3. Deep vein thrombosis	4. Hypertension	5. Hyperlipidemia	6. Patent foramen ovale	7. Cerebellar hemispheric encephalomalacia	8. Dysarthria	9. Right-sided hemiparesis	10. Tongue deviated to the right side
35672938	Rhabdomyolysis and Acute Kidney Injury Associated with Salmonella Infection: A Report of 2 Cases	10.12659/AJCR.936407	Salmonella-induced gastroenteritis complicated by rhabdomyolysis and myoglobinuric AKI	Salmonella infection		1. Sepsis	2. Acute Kidney Injury (AKI)	3. Rhabdomyolysis	4. Salmonella Infection	5. Food Poisoning	6. Hypertensive Emergency	7. Diarrheal Illness	8. Viral Hepatitis	9. Pyelonephritis	10. Hemolytic Uremic Syndrome	1. Acute kidney injury (AKI)	2. Sepsis	3. Hemolytic uremic syndrome (HUS)	4. Thrombotic thrombocytopenic purpura (TTP)	5. Scombroid poisoning	6. Myoglobinuria	7. Rhabdomyolysis	8. Acute interstitial nephritis (AIN)	9. Allergic reaction to olmesartan	10. Salmonella sepsis
35671252	Thrombotic Microangiopathy Secondary to Systemic Sclerosis with Severe Complement Activation Not Responsive to Eculizumab: A Case Report	10.12659/AJCR.936116	Thrombotic microangiopathy secondary to systemic sclerosis			1. Thrombotic Thrombocytopenic Purpura (TTP)	2. Hemolytic Uremic Syndrome (HUS)	3. Systemic Sclerosis (SSc)	4. Atypical Hemolytic Uremic Syndrome (aHUS)	5. Disseminated Intravascular Coagulation (DIC)	6. Malignant Hypertension	7. Autoimmune Hemolytic Anemia (AIHA)	8. Evans Syndrome	9. Paroxysmal Nocturnal Hemoglobinuria (PNH)	10. Complement-Mediated Thrombotic Microangiopathy	1. Systemic sclerosis (SSc)	2. Acute kidney injury	3. Thrombocytopenia	4. Complement activation	5. Intravascular hemolysis	6. Occult blood	7. Necrosis	8. Shiga toxin-producing E. coli	9. Haptoglobin type 2-2 deficiency	10. ADAMTS13 deficiency
35668623	A Case of Mitochondrial Neurogastrointestinal Encephalomyopathy with Metabolic Complications During Refeeding	10.12659/AJCR.936336	Mitochondrial neurogastrointestinal encephalomyopathy			1. Mitocondrial neurogastrointestinal encephalomyopathy (MNGIE)	2. Thymidine phosphorylase deficiency	3. Leukoencephalomyopathy	4. Superior mesenteric artery (SMA) syndrome	5. Avoidant restrictive food intake disorder (ARFID)	6. Psychogenic anorexia	7. Type 2 diabetes mellitus	8. Posttraumatic stress disorder (PTSD)	9. Anxiety disorder	10. Depression	1. Anorexia nervosa	2. Avoidant restrictive food intake disorder	3. Posttraumatic stress disorder	4. Depression	5. Anxiety	6. Traumatic brain injury	7. Leukoencephalomyopathy	8. Gastrointestinal dysmotility	9. Small intestine bacterial overgrowth	10. Hypothyroidism
35666704	Intracerebral Varicella Zoster Virus Vasculopathy in a Patient with Systemic Lupus Erythematosus and Imaging-Clinical Discordance	10.12659/AJCR.936707	Varicella zoster virus vasculopathy			1. Varicella-zoster virus (VZV) infection	2. Herpes zoster ophthalmicus	3. Meningitis	4. Encephalitis	5. Cerebral vasculopathy	6. Stroke	7. Systemic lupus erythematosus (SLE) flare	8. Antiphospholipid syndrome	9. Atherothrombotic disease	10. Cardioembolic stroke	1. Herpes zoster ophthalmicus	2. Disseminated VZV infection	3. Meningitis	4. Encephalitis	5. Vasculitis	6. Stroke	7. Transient ischemic attack (TIA)	8. Atherosclerosis	9. Antiphospholipid syndrome	10. SLE flare
35660720	Left Paraduodenal Hernia in a Young Patient with Recurrent Abdominal Pain: A Case Report and Short Literature Review	10.12659/AJCR.935413	Internal hernia			1. Inflammatory bowel disease	2. Celiac disease	3. Intussusception	4. Internal hernia	5. Small bowel obstruction	6. Mesenteric ischemia	7. Diverticulitis	8. Appendicitis	9. Gastroenteritis	10. Volvulus	1. Inflammatory bowel disease	2. Celiac disease	3. Reactive follicular hyperplasia	4. Irritable bowel syndrome	5. Gastroesophageal reflux disease	6. Peptic ulcer disease	7. Appendicitis	8. Diverticulitis	9. Intestinal obstruction	10. Chronic pain disorder
35660704	Invasive Pulmonary Aspergillosis in Children: A Case Report and Literature Review	10.12659/AJCR.935971	invasive pulmonary aspergillosis			1. Invasive aspergillosis	2. Pneumocystis pneumonia	3. Tuberculosis	4. Viral pneumonia	5. Fungal pneumonia	6. Bacterial pneumonia	7. Necrotizing pneumonia	8. Pulmonary aspergilloma	9. Influenza	10. Cytomegalovirus (CMV) pneumonia	1. Pneumocystis pneumonia (PCP)	2. Invasive aspergillosis (IA)	3. Necrotizing pneumonia	4. Acute respiratory distress syndrome (ARDS)	5. Sepsis	6. Pseudomonas aeruginosa infection	7. Staphylococcus aureus infection	8. Klebsiella pneumoniae infection	9. Candidemia	10. Tuberculosis
35655418	The Triad of Legionnaires' Disease, Rhabdomyolysis, and Acute Kidney Injury: A Case Report	10.12659/AJCR.936264	Legionnaires’ disease			1. Legionnaires' disease	2. Pneumonia	3. Sepsis	4. Rhabdomyolysis	5. Acute kidney injury	6. Hepatitis	7. Pyelonephritis	8. Leptospirosis	9. Hantavirus infection	10. Weil's disease	1. Pneumonia	2. Sepsis	3. Meningitis	4. Encephalitis	5. Pyelonephritis	6. Acute kidney injury	7. Respiratory failure	8. Cardiovascular disease	9. Liver disease	10. Cancer
35648729	The Many Faces of Immune Checkpoint Inhibitor-Associated Pneumonitis: 4 Case Reports	10.12659/AJCR.936420	Immune checkpoint inhibitor-associated pneumonitis			1. Pneumonia	2. Sepsis	3. Acute Respiratory Distress Syndrome (ARDS)	4. Influenza	5. Pneumonitis	6. Tuberculosis	7. Cryptococcal pneumonia	8. Aspergillosis	9. Cytomegalovirus (CMV) pneumonia	10. Immune-related adverse event (irAE)	1. Lung cancer	2. Metastatic cancer	3. Central nervous system cancer	4. Radiation pneumonitis	5. Chemotherapy-induced pneumonitis	6. Infection	7. Sepsis	8. Pneumonia	9. Acute respiratory distress syndrome (ARDS)	10. Pulmonary embolism
35644934	An Atypical Source of Persistent Fungemia in the Intensive Care Unit	10.12659/AJCR.936223	Invasive candidiasis			1. Sepsis	2. Diabetic ketoacidosis	3. Acute gastrointestinal bleed	4. Hypovolemic shock	5. Distributive shock	6. Hemorrhagic shock	7. Pancreatitis	8. Pseudocyst rupture	9. Intra-abdominal infection	10. Community-acquired pneumonia	1. Acute gastrointestinal bleed	2. Diabetic ketoacidosis	3. Mixed hemorrhagic/distributive shock	4. Pseudocyst	5. Chronic pancreatitis	6. Alcohol use disorder	7. Type 2 diabetes mellitus	8. Hypertension	9. Sepsis	10. Pneumonia
35643928	Lung Biopsy as Rare Cause of Thromboembolic Stroke: A Case Report	10.12659/AJCR.935587	Thromboembolic stroke			1. Pulmonary embolism	2. Sarcoidosis	3. Histoplasmosis	4. Cryptococcosis	5. Aspergillosis	6. Coccidioidomycosis (although initially tested negative)	7. Tuberculosis (although initially tested negative)	8. Endocarditis	9. Vasculitis	10. Septic embolism	1. Pulmonary embolism	2. Lung cancer	3. Pneumonia	4. Tuberculosis	5. Coccidioidomycosis	6. Vasculitis	7. Sarcoidosis	8. Pneumocystis pneumonia	9. Acute lung injury	10. Stroke
35642551	Cyclosporine A-Induced Conchal Hyperplasia with Nasal Obstruction in a Patient with Membranous Nephropathy	10.12659/AJCR.935362	Cyclosporine induced hyperplasia of the tubinates			1. Nasal polyposis	2. Chronic rhinitis	3. Allergic rhinitis	4. Vasculitis	5. ANCA-associated disease	6. Hypothyroidism	7. Hyperthyroidism	8. Cushing's syndrome	9. Adenocarcinoma of the nasal cavity	10. Lymphoproliferative disorder	1. Cyclosporine-induced nephrotoxicity	2. Membranous nephropathy	3. Proteinuria	4. Hypovitaminosis	5. Gingival hyperplasia	6. Hirsutism	7. Nasal conchal hyperplasia	8. Dyspnea	9. Sleep disturbances	10. Allergic rhinitis
35642124	Unusual Case of Dehydration Leading to Severe Symptomatic Hypercalcemia	10.12659/AJCR.936204	Severe symptomatic hypercalcemia secondary to dehydration			1. Hypercalcemia	2. Dehydration	3. Heat stroke	4. Hypothyroidism exacerbation	5. Diabetic hyperosmolar syndrome	6. Adrenal crisis	7. Pheochromocytoma	8. Malignancy-induced hypercalcemia	9. Sarcoidosis	10. Vitamin D toxicity	1. Hypercalcemia	2. Diabetic ketoacidosis	3. Chronic obstructive pulmonary disease (COPD) exacerbation	4. Pneumonia	5. Dehydration	6. Hypothyroidism	7. Hyperthyroidism	8. Adrenal insufficiency	9. Gastroesophageal reflux disease (GERD)	10. Pancreatitis
35637619	Critical Limb Ischemia as a Rare Presentation of Malignant Solitary Fibrous Tumor of the Pleura	10.12659/AJCR.935445	tumor embolism			1. Solitary Fibrous Tumor (SFT)	2. Pulmonary Embolism	3. Deep Vein Thrombosis	4. Peripheral Artery Occlusive Disease	5. Hypertensive Emergency	6. Cardiac Tamponade	7. Lung Cancer	8. Metastatic Cancer	9. Paraneoplastic Syndrome	10. Thromboembolic Disease	1. Recurrent malignant thoracic solitary fibrous tumor (SFT)	2. Pulmonary embolism	3. Acute arterial occlusion	4. Peripheral artery disease	5. Hypertensive crisis	6. Diabetic ketoacidosis	7. Seizure disorder	8. Neurological deficit	9. Infection	10. Cardiac arrhythmia
35633028	Left Adrenal Ganglioneuroma Treated by Laparoscopic Adrenalectomy in a 41-Year-Old Woman: A Case Report	10.12659/AJCR.936138	Adrenal ganglioneuroma			1. Adrenal incidentaloma	2. Pheochromocytoma	3. Adenoma	4. Nephrolithiasis	5. Renal colic	6. Systemic lupus erythematosus flare-up	7. Thrombocytopenia	8. Hyperaldosteronism	9. Cushing's syndrome	10. Neuroblastoma	1. Systemic lupus erythematosus	2. Renal colic	3. Nephrolithiasis	4. Adrenal incidentaloma	5. Pheochromocytoma	6. Neuroblastoma	7. Ganglioneuroma	8. Schwannoma	9. Malignant peripheral nerve sheath tumor	10. Carotid body tumor
35619329	Postoperative Serotonin Syndrome Following Administration of Preoperative Intrapulmonary Methylene Blue and Intraoperative Granisetron: A Case Report	10.12659/AJCR.936317	Serotonin syndrome			1. Adenocarcinoma	2. Gastroesophageal reflux disease	3. Postoperative nausea and vomiting (PONV)	4. Postoperative delirium	5. Anxiety disorder	6. Agitation syndrome	7. Confusion syndrome	8. Restless syndrome	9. Ocular clonus	10. Postanesthetic agitation	1. Lung cancer	2. Gastroesophageal reflux disease	3. Chronic obstructive pulmonary disease (COPD)	4. Pneumonia	5. Pulmonary embolism	6. Pneumothorax	7. Asthma	8. Chronic bronchitis	9. Emphysema	10. Anxiety disorder
35614634	Anterior Mediastinal Myelolipoma: A Case Report and Review of the Literature	10.12659/AJCR.936005	Extra-adrenal myelolipoma			1. Mediastinal lipomatosis	2. Thymoma	3. Teratoma	4. Liposarcoma	5. Hemangioma	6. Fibroma	7. Chondrosarcoma	8. Osteochondroma	9. Hamartoma	10. Mesenchymal tumor	1. Lumbar spine fracture	2. Non-ST segment elevation myocardial infarction (NSTEMI)	3. Severe three-vessel disease	4. Coronary artery disease	5. Hypertension	6. Retrosternal adherent mass	7. Fibrolipomatous tumor	8. Hematopoietic tumor	9. Mature cartilaginous tissue	10. Osseous metaplasia
35610955	Progressive Worsening of Neurological Manifestations in HIV-Associated Opportunistic Central Nervous System (CNS) Infection Patients After COVID-19 Vaccinations: A Possible Co-Incidence Causality	10.12659/AJCR.936257	Cerebral toxoplasmosis			1. HIV-associated Toxoplasmosis	2. HIV-associated Cytomegalovirus (CMV) Infection	3. Meningitis	4. Encephalitis	5. Acute Inflammatory Demyelinating Polyneuropathy (AIDP)	6. Guillain-Barré Syndrome	7. HIV-associated Pneumonia	8. Toxoplasmic Encephalitis	9. CMV Encephalitis	10. Progressive Multifocal Leukoencephalopathy (PML)	1. HIV-associated neurological opportunistic infection	2. Toxoplasmosis	3. Cryptococcal meningitis	4. Tuberculosis	5. Syphilis	6. Neurocysticercosis	7. Lymphoma	8. Acute disseminated encephalomyelitis (ADEM)	9. Multiple sclerosis (MS)	10. Acute inflammatory demyelinating polyneuropathy (AIDP)
35585775	An Unusual Case of Stroke as the Initial Manifestation of Early Takayasu Arteritis with Normal Erythrocyte Sedimentation Rate (ESR): Diagnosis and Treatment	10.12659/AJCR.936321	Ischaemic stroke secondary to Takayasu arteritis			1. Ischemic stroke	2. Vasculitis	3. Thrombosis	4. Embolism	5. Atherosclerosis	6. Carotid artery dissection	7. Fibromuscular dysplasia	8. Takayasu arteritis	9. Giant cell arteritis	10. Infective endocarditis	1. Acute ischemic stroke	2. Transient ischemic attack (TIA)	3. Cerebral vasculitis	4. Moyamoya disease	5. Carotid artery dissection	6. Vertebral artery dissection	7. Cardioembolic stroke	8. Septic embolism	9. Thrombotic thrombocytopenic purpura (TTP)	10. Systemic lupus erythematosus (SLE)
35578561	First Case of Occipital Neuralgia Treated by Fascial Hydrodissection	10.12659/AJCR.936475	Occipital neuralgia			1. Occipital neuralgia	2. Cervicogenic headache	3. Tension headache	4. Migraine	5. Trigeminal neuralgia	6. Temporomandibular joint disorder	7. Greater occipital nerve entrapment	8. Lesser occipital nerve entrapment	9. Myofascial pain syndrome	10. Cranial arteritis	1. Migraine	2. Tension headache	3. Occipital neuralgia	4. Trigeminal neuralgia	5. Cluster headache	6. Temporomandibular joint (TMJ) disorder	7. Cervicogenic headache	8. Thoracic outlet syndrome	9. Neck strain	10. Myofascial pain syndrome
35568967	A Rare Case of Good Outcome of Hodgkin Lymphoma in a Patient with HIV on Antiretroviral Therapy (ART)	10.12659/AJCR.936267	Nodular lymphocyte-predominant Hodgkin lymphoma			1. Lymphoma	2. Castleman disease	3. HIV-associated lymphadenopathy	4. Tuberculosis	5. Lymph node hyperplasia	6. Sarcoidosis	7. Kaposi sarcoma	8. Follicular lymphoma	9. Marginal zone lymphoma	10. Hodgkin lymphoma	1. Lymphoma	2. Leukemia	3. Lymphadenopathy	4. Hodgkin's disease	5. Non-Hodgkin's lymphoma	6. Metastatic cancer	7. Infectious mononucleosis	8. Castleman disease	9. Sarcoidosis	10. Tuberculosis
35552326	Longitudinal Follow-Up of Asymptomatic COVID-19 Myocarditis with Cardiac Magnetic Resonance Imaging	10.12659/AJCR.935492	myopericarditis			1. Myocarditis	2. Pericarditis	3. Cardiac sarcoidosis	4. Hypertrophic cardiomyopathy	5. Dilated cardiomyopathy	6. Myocardial infarction	7. Coronary artery disease	8. Endocarditis	9. Cardiac amyloidosis	10. Post-viral myocardial inflammation	1. Myocarditis	2. Cardiac sarcoidosis	3. Hypertensive heart disease	4. Coronary artery disease	5. Cardiac amyloidosis	6. Left ventricular non-compaction	7. Cardiac tumor	8. Pericarditis	9. Endocarditis	10. Myocardial infarction
35545841	Case of a Deep Neck Abscess During Treatment for COVID-19	10.12659/AJCR.936034	deep neck infection	pyogenic arthritis		1. Sepsis	2. Cellulitis	3. Abscess	4. Osteomyelitis	5. Septic arthritis	6. Mediastinitis	7. Necrotizing fasciitis	8. Soft tissue infection	9. Bacteremia	10. Endocarditis	1. COVID-19	2. Pneumonia	3. Sepsis	4. Bacterial meningitis	5. Encephalitis	6. Myocarditis	7. Pericarditis	8. Pneumothorax	9. Empyema	10. Abscesses in the sternocleidomastoid muscle, strap muscle, and superior mediastinum.
35535009	A Case of COVID-19-Induced Delayed-Onset Myocarditis	10.12659/AJCR.935577	myocarditis			1. Acute Anterior ST Elevation Myocardial Infarction	2. COVID-19	3. Heart Failure	4. Pulmonary Embolism	5. Pneumonia	6. Cardiogenic Shock	7. Hypertensive Emergency	8. Viral Myocarditis	9. Pericarditis	10. Acute Respiratory Distress Syndrome	1. Acute anterior ST elevation myocardial infarction	2. COVID-19	3. Pneumonia	4. Sepsis	5. Cardiogenic shock	6. Pulmonary embolism	7. Hypokinesis	8. Myocardial infarction	9. Left ventricular dysfunction	10. Peri-bronchial cuffing
35527388	Hemothorax as an Occult Cause of Hypotension After Transseptal Puncture	10.12659/AJCR.936188	Hemothorax			1. Hemorrhagic shock	2. Hypovolemic shock	3. Cardiac tamponade	4. Atrial fibrillation with rapid ventricular response	5. Mitral valve prolapse	6. Coronary heart disease	7. Atrial flutter	8. Pulmonary embolism	9. Hemothorax	10. Anaphylaxis	1. Cardiac tamponade	2. Hypovolemic shock	3. Anaphylaxis	4. Pulmonary embolism	5. Pneumothorax	6. Hemorrhagic shock	7. Myocardial infarction	8. Septic shock	9. Pericardial effusion	10. Hypersensitivity reaction
35526110	Clostridium perfringens and Escherichia coli Bacteremia in a Patient with Acute Obstructive Suppurative Cholangitis: A Case Report and Review of the Literature	10.12659/AJCR.936329	Acute obstructive suppurative cholangitis			1. Cholecystitis	2. Cholangitis	3. Biliary tract infection	4. Sepsis	5. Pyrexia of unknown origin	6. Abdominal abscess	7. Pancreatitis	8. Hepatitis	9. Gallstone pancreatitis	10. Peritonitis	1. Biliary tract infection	2. Cholangitis	3. Gallstones	4. Pancreatitis	5. Abscess	6. Sepsis	7. Pneumonia	8. Meningitis	9. Endocarditis	10. Osteomyelitis
35525535	Successful Resuscitation of Cardiac Arrest After Refeeding Syndrome Associated with Hiatal Hernia: A Case Report	10.12659/AJCR.935605	refeeding syndrome			1. Wernicke's encephalopathy	2. Hypothermia	3. Anemia	4. Reflux esophagitis	5. Hiatal hernia	6. Malnutrition	7. Dehydration	8. Electrolyte imbalance	9. Cardiac arrhythmia	10. Vitamin B1 deficiency	1. Hypothyroidism	2. Wernicke's encephalopathy	3. Severe anemia	4. Hiatal hernia with severe reflux esophagitis	5. Electrolyte imbalance (hypokalemia and hyperphosphatemia)	6. QT interval prolongation and pulseless ventricular tachycardia	7. Malnutrition	8. Gastrointestinal dysmotility	9. Renal dysfunction	10. Cardiac arrhythmia
35514081	Neuroleptic Malignant Syndrome with Adrenal Insufficiency After BNT162b2 COVID-19 Vaccination in a Man Taking Valproate: A Case Report	10.12659/AJCR.936217	Neuroleptic malignant syndrome			1. Rhabdomyolysis	2. Neuroleptic Malignant Syndrome	3. Serotonin Syndrome	4. Meningitis	5. Encephalitis	6. Sepsis	7. Autoimmune Hemolytic Anemia	8. Glomerulonephritis flare-up	9. Vaccine-Associated Adverse Reaction	10. Hyperthermic Syndrome	1. Adverse reaction to COVID-19 vaccine	2. Infection	3. Sepsis	4. Meningitis	5. Encephalitis	6. Neurological disorder	7. Autoimmune disorder	8. Guillain-Barré syndrome	9. Transverse myelitis	10. Drug reaction
35509197	Colonic Pseudolipomatosis: A Rare but Characteristic Endoscopic Condition	10.12659/AJCR.936045	Pseudolipomatosis			1. Pneumatosis coli	2. Colorectal cancer	3. Hyperplastic polyposis syndrome	4. Inflammatory bowel disease	5. Eosinophilic colitis	6. Lymphocytic colitis	7. Collagenous colitis	8. Microscopic colitis	9. Ischemic colitis	10. Pseudomembranous colitis	1. Colorectal cancer	2. Familial adenomatous polyposis (FAP)	3. Lynch syndrome	4. Peutz-Jeghers syndrome	5. Chronic constipation	6. Irritable bowel syndrome (IBS)	7. Inflammatory bowel disease (IBD)	8. Diverticulitis	9. Gastrointestinal angiodysplasia	10. Pneumatosis intestinalis
35505581	A 66-Year-Old Man Presenting with Port-Site Metastatic Gastric Adenocarcinoma 4 Years After Laparoscopic Resection of a Rectal Adenocarcinoma	10.12659/AJCR.935704	port site metastasis			1. Gastric adenocarcinoma	2. Rectal cancer recurrence	3. Metastatic adenocarcinoma	4. Abdominal wall tumor	5. Gastric metastasis	6. Colorectal cancer metastasis	7. Soft tissue sarcoma	8. Peritoneal carcinomatosis	9. Gastrointestinal stromal tumor (GIST)	10. Lymphoma	1. Rectal cancer recurrence	2. Gastric adenocarcinoma	3. Colon cancer	4. Pancreatic cancer	5. Liver metastasis	6. Lung metastasis	7. Peritoneal carcinomatosis	8. Omental metastasis	9. Gastrointestinal stromal tumor (GIST)	10. Carcinomatosis
35502126	An "Unusual" Diverticulated Appearance in Adult Direct Gerbode Defect: A Case Report	10.12659/AJCR.935537	Gerbode VSD			1. Ventricular Septal Defect	2. Atrial Septal Defect	3. Patent Foramen Ovale	4. Hypertensive Heart Disease	5. Left Ventricular Hypertrophy	6. Cardiomyopathy	7. Mitral Regurgitation	8. Tricuspid Regurgitation	9. Pulmonary Hypertension	10. Congenital Heart Disease	1. Heart failure	2. Hypertensive heart disease	3. Valvular heart disease	4. Atrial fibrillation	5. Chronic obstructive pulmonary disease (COPD)	6. Pulmonary embolism	7. Pneumonia	8. Chronic kidney disease	9. Anxiety disorder	10. Sleep apnea
35491487	A 47-Year-Old Japanese Woman with Symptoms of Increased Salty and Reduced Sweet Taste Perception Preceding a Diagnosis of Thymoma-Associated Myasthenia Gravis	10.12659/AJCR.936000	Myasthenia gravis			1. Myasthenia gravis	2. Lambert-Eaton myasthenic syndrome	3. Thyroid eye disease	4. Hypothyroidism	5. Hyperthyroidism	6. Zinc deficiency	7. Adrenal insufficiency	8. Pituitary tumor	9. Thymoma	10. Paraneoplastic syndrome	1. Myasthenia gravis	2. Thyroid disorder	3. Zinc deficiency	4. Electrolyte imbalance	5. Neurodegenerative disorder	6. Autoimmune disorder	7. Brain tumor	8. Spinal muscular atrophy	9. Neuromuscular junction disorder	10. Chronic inflammatory demyelinating polyneuropathy (CIDP)
35490294	Systemic Lupus Erythematous and Neuromyelitis Optica Causing Hypercapnic Respiratory Failure	10.12659/AJCR.936283	neuromyelitis optica			1. Systemic Lupus Erythematosus (SLE)	2. Neuromyelitis Optica Spectrum Disorder (NMOSD)	3. Pulmonary Embolism	4. Cardiomyopathy	5. Myelitis	6. Sjögren's Syndrome	7. Rheumatoid Arthritis	8. Mixed Connective Tissue Disease	9. Antiphospholipid Syndrome	10. Multiple Sclerosis	1. Acute pulmonary embolism	2. Cardiomyopathy	3. Systemic lupus erythematosus (SLE) myelitis	4. Nystagmus	5. Dysphagia	6. Generalized weakness	7. Diplopia	8. Paresthesias in bilateral feet	9. Hyperintensity in cervical medullary junction	10. Anti-aquaporin 4 antibody (AQP-4 Ab) positivity
35488414	Acute Limb Ischemia in Cogan Syndrome	10.12659/AJCR.935929	vascular ischemia	vasculitis		1. Embolic occlusion	2. Vasculitis	3. Cogan's syndrome	4. Arterial thrombosis	5. Peripheral artery disease	6. Raynaud's disease	7. Buerger's disease	8. Atherosclerosis	9. Thromboangiitis obliterans	10. Acute limb ischemia	1. Vasculitis	2. Cogan's syndrome	3. Peripheral artery occlusion	4. Thromboembolism	5. Inflammatory arthritis	6. Neuropathy	7. Uveitis	8. Hearing loss	9. Pyoderma gangrenosum	10. Sepsis
35484832	Unilateral Subhyaloid Hemorrhage as a Presenting Sign of Chronic Myeloid Leukemia	10.12659/AJCR.936266	Chronic myeloid leukemia			1. Leukemia	2. Chronic Myeloid Leukemia (CML)	3. Acute Myeloid Leukemia (AML)	4. Hypertension Retinopathy	5. Diabetic Retinopathy	6. Retinal Artery Occlusion	7. Retinal Vein Occlusion	8. Central Retinal Artery Occlusion (CRAO)	9. Central Retinal Vein Occlusion (CRVO)	10. Thrombotic Thrombocytopenic Purpura (TTP)	1. Leukemia	2. Anemia	3. Thrombocytopenia	4. Retinal vein occlusion	5. Diabetic retinopathy	6. Hypertensive retinopathy	7. Retinal detachment	8. Vitreomacular traction	9. Uveitis	10. Systemic lupus erythematosus
35470354	A Case of Synthetic Cannabinoid (K2)-Induced Posterior Reversible Encephalopathy Syndrome (PRES)	10.12659/AJCR.936209	K2 induced posterior reversible encephalopathy syndrome	cannabinoid induced posterior reversible encephalopathy syndrome		1. Meningoencephalitis	2. Urinary Tract Infection	3. Cannabinoid Hyperemesis Syndrome	4. Autoimmune Encephalitis	5. Viral Encephalitis (e.g., HSV, CMV)	6. Psychotic Disorder (e.g., Schizophrenia)	7. Seizure Disorder	8. Delirium	9. Toxic Encephalopathy (due to K2 or other substances)	10. Neurobehcet's Disease	1. Meningoencephalitis	2. Seizure disorder	3. Delirium	4. Urinary tract infection	5. Cannabinoid-induced psychosis	6. Bacterial meningitis	7. Viral encephalitis	8. Autoimmune encephalitis	9. Neuroleptic malignant syndrome	10. Diffuse encephalopathy
35466283	Case of Moxifloxacin-Induced Black Hairy Tongue	10.12659/AJCR.936235	Black hairy tongue			1. Black hairy tongue	2. Moxifloxacin-induced tongue discoloration	3. Antibiotic-associated tongue discoloration	4. Mycobacterium chelonae infection of the tongue	5. Osteomyelitis-related tongue discoloration	6. Tenosynovitis-related tongue discoloration	7. Mixed connective tissue disease (MCTD) manifestation on the tongue	8. Hyperpigmentation due to medication side effect	9. Oral lichen planus	10. Erythema multiforme	1. Oral thrush	2. Candidiasis	3. Oral lichen planus	4. Oral psoriasis	5. Pemphigus	6. Bullous pemphigoid	7. Oral cancer	8. Leukoplakia	9. Acanthosis nigricans	10. Dry mouth syndrome
35462393	Successful Conservative Treatment of an Acute Arterial Occlusion After Total Knee Arthroplasty: Report of 2 Cases and Review of the Literature	10.12659/AJCR.936295	popliteal artery occlusion			1. Popliteal artery occlusion	2. Peripheral artery disease	3. Deep vein thrombosis	4. Compartment syndrome	5. Nerve damage	6. Arterial embolism	7. Osteoarthritis	8. Varus deformity	9. Ischemia	10. Acute limb ischemia	1. Osteoarthritis	2. Obesity (BMI 31.9 kg/m2)	3. Limited range of motion (ROM) in the right knee	4. Varus deformity (femorotibial angle of 210°)	5. Posterior tibial osteotomy	6. Proximal tibial osteotomy	7. Tourniquet use (250 mmHg for 95 min)	8. Weak dorsalis pedis pulse in the right foot	9. Weakness to dorsiflexion of the right toe	10. Right popliteal artery occlusion
35459759	A Rare Case of an Intracranial Dermoid Cyst with Atypical Appearance on Computed Tomography and Magnetic Resonance Imaging	10.12659/AJCR.935115	Dermoid cyst			1. Epidermoid cyst	2. Dermoid cyst	3. Teratoma	4. Lipoma	5. Cholesterol granuloma	6. Hemorrhagic cyst	7. Arachnoid cyst	8. Meningioma	9. Schwannoma	10. Craniopharyngioma	1. Posterior fossa hematoma	2. Brain tumor	3. Cerebral edema	4. Hydrocephalus	5. Vasospasm	6. Moyamoya disease	7. Stroke	8. Traumatic brain injury	9. Encephalitis	10. Meningitis
35440533	Asymptomatic Caseous Calcification of the Mitral Annulus in a 66-Year-Old Woman with 3-Year Imaging Follow-Up	10.12659/AJCR.936296	Caseous calcification of the mitral annulus			1. Cardiac myxoma	2. Papillary fibroelastoma	3. Calcified thrombus	4. Infective endocarditis	5. Mitral annular calcification	6. Left ventricular thrombus	7. Cardiac sarcoma	8. Metastatic tumor	9. Hydatid cyst	10. Lipoma	1. Cardiac myxoma	2. Lipoma	3. Fibroma	4. Rhabdomyoma	5. Teratoma	6. Endocardial cushion tumor	7. Papillary fibroelastoma	8. Fibromuscular dysplasia	9. Cardiac sarcoma	10. Metastatic disease
35431313	Transient Complete Blindness Due to Metformin-Associated Lactic Acidosis (MALA) Reversed with Hemodialysis	10.12659/AJCR.935730	Metformin associated lactic acidosis			1. Diabetic ketoacidosis	2. Diverticulitis	3. Sepsis	4. Metformin-associated lactic acidosis	5. Acute kidney injury	6. Hypovolemic shock	7. Cortical blindness	8. Acute mesenteric ischemia	9. Hyperglycemic hyperosmolar state	10. Adrenal insufficiency	1. Diabetic ketoacidosis	2. Sepsis	3. Acute kidney injury	4. Hypovolemia	5. Hypoxic-ischemic encephalopathy	6. Gastrointestinal bleeding	7. Intestinal ischemia	8. Neurological disorder (cortical blindness)	9. Cardiogenic shock	10. Metabolic acidosis
35430575	Complete Plaque Regression in Patients with Peyronie's Disease After Multimodal Treatment with Antioxidants: A Report of 2 Cases	10.12659/AJCR.936146	Peyronie’s disease			1. Peyronie's disease	2. Erectile dysfunction	3. Penile fibrosis	4. Calcifying tendinitis	5. Penile cancer	6. Urethritis	7. Prostatitis	8. Hypospadias	9. Chordee	10. Dupuytren's contracture	1. Peyronie's disease	2. Penile cancer	3. Penile fracture	4. Penile injury	5. Priapism	6. Penile infection	7. Prostatitis	8. Erectile dysfunction	9. Penile psoriasis	10. Penile lichen sclerosus
35428745	Histiocytic Sarcoma with an Unusual Clinical Manifestation Imitating Malignant Vascular Tumor: A Case Report	10.12659/AJCR.935824	Histiocytic sarcoma			1. Angiosarcoma	2. Hematoma	3. Psoriasis vulgaris	4. Parkinson syndrome	5. Gastric cancer	6. Bowel cancer	7. Neurological impairment	8. Movement disorder	9. Lymphoma	10. Histiocytic neoplasm	1. Angiosarcoma	2. Hemophagocytic lymphohistiocytosis	3. Parkinson's disease	4. Psoriasis vulgaris	5. Nasal septum deviation	6. Electrician's neuropathy	7. Gardener's neuropathy	8. Insulation technician's neuropathy	9. Neurological impairment of fine movement-shaking disturbances	10. Gastric complications
35422454	A 61-Year-Old Woman Presenting with Low Back Pain Diagnosed with IgG4-Related Disease Affecting the Thoracoabdominal Aorta and Retroperitoneum	10.12659/AJCR.935007	Immunoglobulin G4-related disease (IgG4-RD)			1. IgG4-related disease	2. Aortitis	3. Retroperitoneal fibrosis	4. Lymphoma	5. Metastatic breast cancer	6. Inflammatory aortic aneurysm	7. Takayasu arteritis	8. Giant cell arteritis	9. Sarcoidosis	10. Erdheim-Chester disease	1. IgG4-related disease	2. Systemic lupus erythematosus	3. Rheumatoid arthritis	4. Polyarteritis nodosa	5. Takayasu arteritis	6. Giant cell arteritis	7. Polyangiitis overlap syndrome	8. Idiopathic retroperitoneal fibrosis	9. Chronic inflammatory demyelinating polyneuropathy	10. Multiple myeloma
35418553	Waterhouse-Friderichsen Syndrome with Bilateral Adrenal Hemorrhage Associated with Methicillin-Resistant Staphylococcus aureus (MRSA) Bacteremia in an Adult Patient with History of Intravenous Drug Use	10.12659/AJCR.936096	Waterhouse-Friderichsen syndrome			1. Discitis	2. Osteomyelitis	3. Epidural abscess	4. Spinal cord compression	5. Acute adrenal hemorrhage	6. Methicillin-resistant Staphylococcus aureus (MRSA) infection	7. Sepsis	8. Endocarditis	9. Meningitis	10. Cervical spine injury	1. Staphylococcus aureus infection	2. Discitis	3. Osteomyelitis	4. Epidural abscess	5. Spinal cord compression	6. Acute adrenal hemorrhage	7. Sepsis	8. Shock	9. Acute encephalopathy	10. Hypoxemic respiratory failure
35414639	Mixed Endometrial Stromal and Smooth Muscle Tumor of the Uterus with Unusual Morphologic Features in a 35-Year-Old Nulliparous Woman: A Case Report	10.12659/AJCR.935944	Mixed endometrial stromal and smooth muscle tumor			1. Degenerative leiomyoma	2. Uterine sarcoma	3. Low-grade endometrial stromal sarcoma	4. Ovarian sex-cord tumor	5. Endometrial stromal tumor	6. Leiomyosarcoma	7. Adenomyosis	8. Fibroid	9. Endometrial polyp	10. Malignant mixed Müllerian tumor	1. Degenerative leiomyoma	2. Uterine sarcoma	3. Endometrial stromal sarcoma	4. Ovarian sex-cord tumor	5. Smooth muscle tumor	6. Fascicular proliferation of monotonous spindle cells	7. Hyalinized stroma	8. Small tubules	9. Cord-like arrangement	10. Low-grade endometrial stromal sarcoma
35400730	Adenomyoepithelioma of the Breast: A Report of 3 Cases	10.12659/AJCR.936070	Breast adenomyoepithelioma			1. Breast cancer	2. Fibroadenoma	3. Adenosis	4. Ductal carcinoma in situ (DCIS)	5. Atypical ductal hyperplasia (ADH)	6. Lobular carcinoma in situ (LCIS)	7. Papilloma	8. Phyllodes tumor	9. Radial scar	10. Sclerosing adenosis	1. Breast cancer	2. Fibrocystic breast disease	3. Ductal carcinoma in situ (DCIS)	4. Lobular carcinoma in situ (LCIS)	5. Adenosis	6. Fibroadenoma	7. Mastitis	8. Breast abscess	9. Paget's disease of the nipple	10. Medullary carcinoma
35398874	A 60-Year-Old Swiss Woman Presenting with Migratory Radicular Pain Diagnosed with Lyme Disease by Western Blot	10.12659/AJCR.935717	Lyme disease			1. Lyme neuroborreliosis	2. Radiculopathy	3. Lumbar spinal stenosis	4. Herniated disk	5. Peripheral neuropathy	6. Migratory polyneuropathy	7. Vasculitis	8. Demyelinating disease	9. Inflammatory neuropathy	10. Chronic inflammatory demyelinating polyneuropathy	1. Lyme disease	2. Polyneuropathy	3. Migraine	4. Radiculopathy	5. Spinal stenosis	6. Disk herniation	7. Neuropathic pain	8. Chronic inflammatory demyelinating polyneuropathy (CIDP)	9. Guillain-Barré syndrome	10. Multiple sclerosis
35396342	Life-Threatening Cardiac Tamponade Secondary to COVID-19 Treated with Uniportal Video-Assisted Thoracoscopic Surgery: A Case Report	10.12659/AJCR.935839	pericardial effusion secondary to COVID-19	cardiac tamponade secondary to COVID-19		1. Cardiac tamponade	2. Pericarditis	3. Pneumonia	4. Pulmonary embolism	5. Sepsis	6. COVID-19 complication	7. Viral pericarditis	8. Bacterial endocarditis	9. Myocardial infarction	10. Acute respiratory distress syndrome	1. Pneumonia	2. Bronchitis	3. Acute respiratory distress syndrome (ARDS)	4. Pulmonary embolism	5. Pneumothorax	6. Cardiac arrhythmia	7. Heart failure	8. Sepsis	9. Pericarditis	10. Pleurisy
35379769	Ventriculoperitoneal Shunt Failure Due to Distal Peritoneal Catheter Kinking	10.12659/AJCR.935077	Shunt vitium	Shunt malfunction		1. Shunt malfunction	2. Hydrocephalus	3. Chiari malformation	4. Low-pressure headache	5. Meningitis	6. Ventriculitis	7. Cerebrospinal fluid leak	8. Pseudotumor cerebri	9. Intracranial hypertension	10. Catheter migration syndrome	1. Hydrocephalus	2. Type I Chiari malformation	3. Low-pressure headache	4. Infection	5. Papilledema	6. Kinking of the peritoneal catheter	7. Migration of the peritoneal catheter	8. Ventriculomegaly	9. Enlargement of the ventricles	10. Strata II programmable ventriculoperitoneal shunt malfunction.
35370285	Management of an Extensive Intraparotid and Auricular Arteriovenous Malformation	10.12659/AJCR.935337	Arterio-venous malformation			1. Parotid gland tumor	2. Arteriovenous malformation (AVM)	3. Hemangioma	4. Lymphatic malformation	5. Vascular anomaly	6. Carotid body tumor	7. Glomus jugulare tumor	8. Paraganglioma	9. Cavernous lymphangioma	10. Venous malformation	1. Parotid gland tumor	2. Parotid gland cancer	3. Benign paroxysmal positional vertigo (BPPV)	4. Meniere's disease	5. Acoustic neuroma	6. Schwannoma	7. Glomus jugulare tumor	8. Lymphoma	9. Metastatic disease	10. Vasculitis
35368017	Infected Retained Catheter-Related Sheath, an Underrecognized Complication of Central Venous Catheter Insertion: A Case Report	10.12659/AJCR.936290	Infected retained catheter-related sheath			1. Endocarditis	2. Catheter-related bloodstream infection	3. Sepsis	4. Infective endarteritis	5. Right atrial thrombosis	6. Superior vena cava syndrome	7. Bacterial endocarditis	8. Central line-associated bloodstream infection	9. Intracardiac thrombosis	10. Septicemia	1. Endocarditis	2. Bacteremia	3. Sepsis	4. Superior mesenteric artery syndrome	5. Chronic protein calorie malnutrition	6. Tunneled catheter infection	7. Streptococcus mitis infection	8. Streptococcus parasanguinis infection	9. Staphylococcus hominis infection	10. Infective endocarditis
35361746	A Case of Hemophagocytic Lymphohistiocytosis (HLH) Secondary to T Cell Lymphoma and Cytomegalovirus (CMV) Infection and Complicated by Tumor Lysis Syndrome (TLS)	10.12659/AJCR.935915	hemophagocytic lymphohistiocytosis (HLH) secondary to T cell lymphoma	CMV infection	tumor lysis syndrome	1. Hemophagocytic lymphohistiocytosis (HLH)	2. Adult-onset Still's disease	3. Sepsis	4. Malignancy (lymphoma or leukemia)	5. Autoimmune disorder (e.g., rheumatoid arthritis, lupus)	6. Infection (bacterial, viral, or fungal)	7. Hypersensitivity reaction	8. Macrophage activation syndrome	9. Cytokine release syndrome	10. Familial hemophagocytic lymphohistiocytosis	1. Sepsis	2. Pneumonia	3. Acute respiratory distress syndrome (ARDS)	4. Multi-organ dysfunction syndrome (MODS)	5. Systemic inflammatory response syndrome (SIRS)	6. Hemophagocytic lymphohistiocytosis (HLH)	7. Macrophage activation syndrome (MAS)	8. Adult-onset Still's disease	9. Castleman disease	10. T cell lymphoma
35354782	Burst Suppression Electroencephalography (EEG) Pattern with Coma and Loss of Brain Stem Reflexes Following a Baclofen Overdose with Subsequent Full Recovery	10.12659/AJCR.936280	Baclofen toxicity			1. Hypoxic-ischemic encephalopathy	2. Baclofen overdose	3. Respiratory depression	4. Cyanide poisoning	5. Carbon monoxide poisoning	6. Amitriptyline toxicity	7. Modafinil toxicity	8. Peripheral neuropathy exacerbation	9. Seizure disorder	10. Anoxic brain injury	1. Baclofen overdose	2. Alcohol poisoning	3. Drug-induced seizures	4. Hypoxic-ischemic encephalopathy	5. Aspiration pneumonia	6. Respiratory depression	7. Coma	8. Sepsis	9. Hypothyroidism	10. Peripheral neuropathy
35351846	Acute-Onset Psychosis Following Prolonged Hospitalization for COVID-19 Pneumonia	10.12659/AJCR.936028	COVID psychosis			1. COVID-19	2. Bacterial pneumonia	3. Acute respiratory distress syndrome (ARDS)	4. Anaphylaxis	5. Bipolar disorder	6. Psychotic episode	7. Manic episode	8. Schizophrenia	9. Post-traumatic stress disorder (PTSD)	10. Major depressive disorder	1. COVID-19	2. Pneumonia	3. Bacterial pneumonia	4. Sepsis	5. Meningitis	6. Encephalitis	7. Psychosis	8. Mania	9. Bipolar disorder	10. Schizophrenia
35347103	Portal and Mesenteric Vein Thrombosis Associated with Decompression Sickness in a 48-Year-Old Deep Sea Self-Contained Underwater Breathing Apparatus (SCUBA) Diver	10.12659/AJCR.935473	Mesenteric vein thrombosis	portal vein thrombosis		1. Portal vein gas	2. Mesenteric ischemia	3. Hepatic portal venous gas	4. Intestinal obstruction	5. Gastrointestinal infection	6. Inflammatory bowel disease	7. Ischemic colitis	8. Diverticulitis	9. Pancreatitis	10. Budd-Chiari syndrome	1. Decompression sickness (DS)	2. Gastroenteritis	3. Food poisoning	4. Viral gastroenteritis	5. Bacterial gastroenteritis	6. Parasitic gastroenteritis	7. Irritable bowel syndrome (IBS)	8. Inflammatory bowel disease (IBD)	9. Appendicitis	10. Cholecystitis
35342189	Total Pharyngo-Laryngo-Cervical-Esophagectomy with Jejunal Free Flap Reconstruction in a Developing Country: A Case Report from Vietnam	10.12659/AJCR.934974	Hypopharyngeal cancer			1. Squamous cell carcinoma	2. Hypopharyngeal cancer	3. Oropharyngeal cancer	4. Esophageal cancer	5. Laryngeal cancer	6. Pharyngeal cancer	7. Dysphagia due to tumor compression	8. Achalasia	9. Zenker's diverticulum	10. Esophageal stricture	1. Squamous cell carcinoma	2. Oropharyngeal cancer	3. Hypopharyngeal cancer	4. Esophageal cancer	5. Laryngeal cancer	6. Neck metastasis	7. Lymph node metastasis	8. Dysphagia	9. Odynophagia	10. Aspiration pneumonia
35340016	Ischemic Optic Neuropathy After Administration of a SARS-CoV-2 Vaccine: A Report of 2 Cases	10.12659/AJCR.935095	non-arteritic anterior ischemic optic neuropathy			1. Optic Neuritis	2. Non-Arteritic Anterior Ischemic Optic Neuropathy (NAION)	3. Papilledema	4. Idiopathic Intracranial Hypertension (IIH)	5. Central Retinal Vein Occlusion (CRVO)	6. Branch Retinal Vein Occlusion (BRVO)	7. Diabetic Retinopathy	8. Hypertensive Retinopathy	9. Leber Hereditary Optic Neuropathy (LHON)	10. Toxic Optic Neuropathy	1. Optic neuritis	2. Multiple sclerosis	3. Idiopathic intracranial hypertension	4. Uveitis	5. Retinal vein occlusion	6. Central retinal artery occlusion	7. Systemic lupus erythematosus	8. Antiphospholipid syndrome	9. Vasculitis	10. Neuro-Behcet's disease
35338108	Negative-Pressure Pulmonary Edema After Difficult Endotracheal Intubation in a Patient with Juvenile Rheumatoid Arthritis Undergoing Spigelian Hernia Surgery: A Case Report	10.12659/AJCR.934678	Negative-pressure pulmonary edema			1. Spigelian hernia	2. Juvenile rheumatoid arthritis (JRA)	3. Pulmonary edema	4. Respiratory failure	5. Airway obstruction	6. Lockjaw	7. Bradycardia	8. Hypoxemia	9. Cardiac enzyme elevation	10. Adult respiratory distress syndrome (ARDS)	1. Spigelian hernia	2. Juvenile rheumatoid arthritis (JRA)	3. Respiratory failure	4. Difficult airway	5. Pulmonary edema	6. Cardiomegaly	7. Gastric distension	8. Neck aerodermectasia	9. Insufflation of the stomach	10. Bilateral infiltration and diffuse ground-glass opacity on chest CT
35332114	A Case of Multifocal Extramedullary and Non-Hepatosplenic Extramedullary Hematopoiesis in a 43-Year-Old Man with a History of Congenital Eisenmenger Syndrome	10.12659/AJCR.935141	Extramedullary hematopoiesis			1. Lymphoma	2. Leukemia	3. Multiple myeloma	4. Metastatic cancer	5. Lymphoproliferative disorder	6. Myeloproliferative neoplasm	7. Chronic lymphocytic leukemia	8. Hairy cell leukemia	9. Follicular lymphoma	10. Diffuse large B-cell lymphoma	1. Lymphoma	2. Leukemia	3. Multiple myeloma	4. Lymphatic system cancer	5. Bone cancer	6. Soft tissue sarcoma	7. Metastatic cancer	8. Primary effusion lymphoma	9. Castleman disease	10. Angioimmunoblastic T-cell lymphoma
35321999	Fournier's Gangrene During Pregnancy in a Patient with Crohn's Disease	10.12659/AJCR.934942	Crohn’s associated Perianal and perirectal abscess	Fournier’s gangrene		1. Sepsis	2. Necrotizing fasciitis	3. Perianal abscess	4. Fournier's gangrene	5. Crohn's disease flare	6. Intra-abdominal infection	7. Puerperal sepsis	8. Endometritis	9. Wound infection	10. Pelvic inflammatory disease	1. Perianal abscess	2. Perirectal cellulitis	3. Necrotizing fasciitis	4. Fournier's gangrene	5. Sepsis	6. Toxic shock syndrome	7. Clostridium difficile infection	8. Anal fissure	9. Rectal ulcer	10. Inflammatory bowel disease (IBD)
35318297	A Rare Case of Listeria Septicemia and Meningitis in Liver Cirrhosis	10.12659/AJCR.935198	Listeria monocytogenes meningitis	Listeria septicemia		1. Acute Liver Failure	2. Sepsis	3. Listeria Meningitis	4. Esophageal Varices Bleeding	5. Non-ST-Elevation Myocardial Infarction	6. Demand Ischemia	7. Hypertensive Emergency	8. Alcoholic Hepatitis	9. Acute Kidney Injury	10. Encephalopathy	1. Acute alcohol-related liver failure	2. Sepsis due to Listeria monocytogenes	3. Non-ST-elevation myocardial infarction	4. Demand ischemia	5. Hypertension with medication non-adherence	6. Liver cirrhosis with active alcohol use disorder	7. Acute kidney injury	8. Hypertriglyceridemia	9. Hyponatremia	10. Encephalopathy
35314665	Lambl's Excrescences Associated with Cardioembolic Stroke	10.12659/AJCR.934859	Lambl’s excrescence			1. Ischemic stroke	2. Embolic stroke	3. Atrial fibrillation	4. Carotid artery stenosis	5. Diabetes mellitus with complications	6. Hypertension	7. Hyperlipidemia	8. Aortic insufficiency	9. Cardiac thrombus	10. Transient ischemic attack	1. Ischemic stroke	2. Type 2 diabetes mellitus	3. Hypertension	4. Hyperlipidemia	5. Atherosclerosis	6. Cardiac arrhythmia	7. Heart failure	8. Chronic kidney disease	9. Chronic obstructive pulmonary disease	10. Vitamin deficiency
35306504	Management of a Giant Renal Artery Aneurysm in a Patient with Severe Hemophilia A	10.12659/AJCR.934287	Giant right renal artery aneurysm			1. Nephrotic syndrome	2. Chronic kidney disease	3. Renal cysts or polycystic kidney disease	4. Hypertensive nephrosclerosis	5. Hepatitis C-related glomerulonephritis	6. Amyloidosis	7. Multiple myeloma (although lab tests were negative)	8. Hemophilia A-related nephropathy	9. Thrombotic microangiopathy	10. Glomerulonephritis	1. Nephrotic syndrome	2. Chronic kidney disease	3. Proteinuria	4. Hematuria	5. Hypoalbuminemia	6. Erythrocyte sedimentation rate (ESR) elevation	7. Primary arterial hypertension	8. Latent viral hepatitis C	9. Renal cysts	10. Multiple myeloma
35304434	A 27-Year-Old Brazilian Woman with a History of Left Salpingectomy and Late Diagnosis of an Extra-Uterine Intra-Abdominal Pregnancy and Live Birth at 26 Weeks' Gestation	10.12659/AJCR.934401	Abdominal pregnancy			1. Ectopic pregnancy	2. Abdominal pregnancy	3. Placenta previa	4. Gestational diabetes	5. Fetal growth restriction	6. Craniosynostosis	7. Cystic hygroma	8. Ureteropelvic junction obstruction	9. Hydronephrosis	10. Fetal anomalies (e.g., heart defects)	1. Ectopic pregnancy	2. Heterotopic pregnancy	3. Abdominal pregnancy	4. Placenta previa	5. Placental abruption	6. Fetal growth restriction	7. Gestational diabetes	8. Preeclampsia	9. Abnormal fetal development	10. Chromosomal abnormality
35301273	What Causes Diagnostic Errors? Referred Patients and Our Own Cognitive Biases: A Case Report	10.12659/AJCR.935163	a vesicointestinal fistula due to Crohn's disease			1. Crohn's disease	2. Pyelonephritis	3. Urinary tract infection (UTI)	4. Vesicointestinal fistula	5. Scoliosis	6. Inflammatory bowel disease (IBD)	7. E. coli infection	8. Protein-losing enteropathy	9. Malabsorption syndrome	10. Intestinal obstruction	1. Urinary tract infection (UTI)	2. Pyelonephritis	3. Inflammatory bowel disease (IBD)	4. Crohn's disease (CD)	5. Vesicointestinal fistula (VIF)	6. Diarrhea	7. Abdominal pain	8. Back pain	9. Fever	10. Sepsis
35296632	A Case of Pulmonary Hypertension in a 67-Year-Old Woman with Thiamine Deficiency Following Partial Gastrectomy and Exacerbated by Diuretics	10.12659/AJCR.935308	Pulmonary hypertension caused by thiamine deficiency			1. Pulmonary hypertension	2. Heart failure	3. Thiamine deficiency	4. Right ventricular failure	5. Tricuspid regurgitation	6. Cardiomyopathy	7. Chronic kidney disease	8. Liver disease	9. Malnutrition	10. Anemia	1. Pulmonary hypertension	2. Heart failure	3. Chronic kidney disease	4. Anemia	5. Thiamine deficiency	6. Gastrointestinal cancer	7. Chronic obstructive pulmonary disease (COPD)	8. Pneumonia	9. Sepsis	10. Liver cirrhosis
35292615	Systemic Inflammatory Response Syndrome from Nitrofurantoin: A Case Report	10.12659/AJCR.935113	Adverse drug reaction			1. Acute viral upper respiratory infection	2. Atypical pneumonia	3. Anaphylaxis	4. Acute pneumonitis due to nitrofurantoin	5. Heart failure	6. Sepsis	7. Urinary tract infection (UTI)	8. Nitrofurantoin-related allergic reaction	9. Pulmonary embolism	10. Adverse reaction to botulinum toxin type A injections	1. Acute viral upper respiratory infection	2. Atypical pneumonia	3. Anaphylaxis	4. Acute pneumonitis due to nitrofurantoin	5. Heart failure	6. Urinary tract infection (UTI)	7. Sepsis	8. Allergic reaction to nitrofurantoin	9. Pulmonary embolism	10. Pneumocystis pneumonia (PCP)
35288529	Physical Examination Discovered Prostate Cancer Metastasis to the Testis: A Case Report	10.12659/AJCR.935521	Metastatic prostate cancer			1. Prostate cancer	2. Radiation cystitis	3. Urethral stricture	4. Non-invasive urothelial carcinoma of the bladder	5. Testicular cancer	6. Large cell cribriforming adenocarcinoma	7. Comedo-type necrosis	8. Glandular architecture with prominent nucleoli	9. NKX3.1-positive tumor	10. Metastatic disease	1. Prostate cancer	2. Radiation cystitis	3. Urethral stricture	4. Non-invasive urothelial carcinoma of the bladder	5. Testicular cancer	6. Scrotal mass	7. Heterogeneous testis mass with internal calcifications	8. Gland cribriforming architecture with focal areas of comedo necrosis	9. Glandular architecture with prominent nucleoli	10. NKX3.1 positive nuclei
35283475	Solitary Neurocysticercosis Presenting with Focal Seizure and Secondary Generalized Tonic-Clonic Seizure	10.12659/AJCR.935483	Neurocysticerosis			1. Neurocysticercosis	2. Thalassemia-related complications	3. Seizure disorder	4. Meningitis	5. Encephalitis	6. Brain abscess	7. Cerebral toxoplasmosis	8. Tuberculosis	9. Parasitic infection (other than cysticercosis)	10. Hemorrhagic stroke	1. Cerebral cysticercosis	2. Thalassemia	3. Seizure disorder	4. Head trauma	5. Meningitis	6. Encephalitis	7. Brain tumor	8. Stroke	9. Neurocysticercosis	10. Tuberculosis
35279666	Differential Diagnostic Challenges in the COVID-19 Pandemic: Renal Abscess After SARS-CoV-2 Infection in a Young Adolescent	10.12659/AJCR.935190	Renal abscess			1. Multisystem Inflammatory Syndrome in Children (MIS-C)	2. Sepsis	3. Pyelonephritis	4. Kidney abscess	5. Endocarditis	6. Osteomyelitis	7. Meningitis	8. Encephalitis	9. Tuberculosis	10. Lymphoma	1. COVID-19 (previously confirmed by RT-PCR)	2. Bacterial infection with unknown source	3. Atypical Multisystem Inflammatory Syndrome (MIS-C)	4. Pneumonia	5. Acute otitis media	6. Urinary tract infection (UTI)	7. Hepatosplenomegaly	8. Abscess (in the right kidney)	9. Tumor (in the right kidney)	10. Cysts (in the left kidney)
35277470	Acute Calcium Pyrophosphate Crystal Arthritis of the Wrist Elicited by Anti-COVID-19 Vaccination After Carpal Tunnel Release	10.12659/AJCR.934833	Calcium pyrophosphate dihydrate deposition disease (CPPD) wrist arthritis			1. Carpal tunnel syndrome	2. Calcium pyrophosphate crystal arthritis	3. Neuropathy of the median nerve	4. Acute arthritis	5. Low back pain	6. Fever	7. Synovitis	8. Osteoarthritis	9. Rheumatoid arthritis	10. Gout	1. Carpal tunnel syndrome	2. Acute calcium pyrophosphate (CPP) crystal arthritis	3. Neuropathy	4. Median nerve neuropathy	5. Thenar muscle atrophy	6. Tinel's sign	7. Low back pain	8. Arthritis	9. Synovitis	10. Inflammatory disorders
35273138	Cutaneous Lesions: An Unusual Clinical Presentation of Small Cell Lung Cancer	10.12659/AJCR.935313	Small cell lung cancer			1. Metastatic lung cancer	2. Adenocarcinoma of the lung	3. Squamous cell carcinoma of the lung	4. Small cell lung cancer	5. Lymphoma	6. Metastatic adenocarcinoma of unknown primary origin	7. Carcinomatosis	8. Malignant melanoma	9. Sarcoma	10. Neuroendocrine tumor	1. Lung cancer	2. Metastatic cancer	3. Melanoma	4. Squamous cell carcinoma	5. Basal cell carcinoma	6. Merkel cell carcinoma	7. Lymphoma	8. Leukemia	9. Multiple myeloma	10. Amyloidosis
35264551	A Rare Case of Traumatic Innominate-Innominate Arteriovenous Fistula	10.12659/AJCR.934270	Traumatic innominate-innominate arteriovenous fistula			1. Arteriovenous fistula	2. Pulmonary hypertension	3. Heart failure	4. Mitral regurgitation	5. Tricuspid regurgitation	6. Cardiomegaly	7. Left ventricular hypertrophy	8. Aneurysm of innominate veins	9. Traumatic vascular injury	10. Post-traumatic arteriovenous malformation	1. Pulmonary hypertension	2. Heart failure	3. Mitral regurgitation	4. Tricuspid regurgitation	5. Aortic aneurysm	6. Innominate vein aneurysm	7. Fistula	8. Varicose veins	9. Cardiac tamponade	10. Pneumothorax
35256582	A 41-Year-Old Woman with a Late Cerebral Metastasis 16 Years After an Initial Diagnosis of Cutaneous Melanoma	10.12659/AJCR.935728	Melanoma brain metastasis			1. Metastatic melanoma	2. Brain tumor	3. Cerebral apoplexy	4. Malignant melanoma	5. Lung cancer	6. Metastatic lung disease	7. Intracranial hemorrhage	8. Cerebral herniation	9. Meningeal carcinomatosis	10. Leptomeningeal metastasis	1. Melanotic neuroectodermal tumor	2. Metastatic melanoma	3. Lung cancer	4. Brain tumor	5. Cerebral apoplexy	6. Intracranial hemorrhage	7. Subdural hematoma	8. Brain compression	9. Cerebral herniation	10. Spinal metastasis
35249096	The Missing Link: A Case of Severe Adverse Reaction to Histamine in Food and Beverages	10.12659/AJCR.934212	Adverse reaction to histamine in food and beverages			1. Histamine intolerance	2. Mastocytosis	3. Carcinoid syndrome	4. Pheochromocytoma	5. Meniere's disease	6. Irritable bowel syndrome (IBS)	7. Gastroesophageal reflux disease (GERD)	8. Food poisoning or foodborne illness	9. Allergic reaction or anaphylaxis	10. Systemic mastocytosis	1. Histamine intolerance	2. Hereditary angioedema (HAE)	3. Allergies (food, environmental)	4. Irritable bowel syndrome (IBS)	5. Inflammatory bowel disease (IBD)	6. Gastroesophageal reflux disease (GERD)	7. Asthma	8. Eosinophilic gastrointestinal disorders	9. Autoimmune disorders (e.g. lupus, rheumatoid arthritis)	10. Psychosomatic disorders (e.g. somatic symptom disorder)
35246501	Acute Limb Ischemia After Self-Injection of Crushed Morphine Tablets into the Radial Artery: Role of Infrared Thermography in the Assessment of Tissue Perfusion	10.12659/AJCR.935336	Acute right limb ischemia after self-injection of crushed morphine tablets			1. Acute limb ischemia	2. Arterial thrombosis	3. Embolism	4. Vasospasm	5. Peripheral artery occlusive disease	6. Compartment syndrome	7. Raynaud's phenomenon	8. Digital gangrene	9. Critical limb ischemia	10. Ischemic neuropathy	1. Peripheral artery occlusion	2. Vasospasm	3. Hypothermia	4. Raynaud's phenomenon	5. Acute limb ischemia	6. Necrotizing fasciitis	7. Cellulitis	8. Abscess	9. Sepsis	10. Shock
35236818	A Mixed Neuroendocrine/Non-Neuroendocrine Neoplasm Arising in the Background of Ulcerative Colitis: A Case Report and Review of the Literature	10.12659/AJCR.934396	Mixed neuroendocrine non-neuroendocrine neoplasm			1. Ulcerative Colitis	2. Adenocarcinoma	3. Neuroendocrine Carcinoma	4. Hepatitis C	5. Liver Cirrhosis	6. Inflammatory Bowel Disease	7. Colorectal Cancer	8. Intestinal Obstruction	9. Malnutrition	10. Dehydration	1. Inflammatory bowel disease (IBD)	2. Ulcerative colitis (UC)	3. Crohn's disease	4. Abdominal cancer	5. Neuroendocrine carcinoma	6. Adenocarcinoma	7. Liver cirrhosis	8. Hepatitis C virus (HCV) infection	9. Bowel obstruction	10. Malnutrition
35228507	A Rare Case of Synchronous Oncocytoma and Angiomyolipoma of the Kidney	10.12659/AJCR.935407	Oncocytoma and angiomyolipoma			1. Renal cell carcinoma	2. Angiomyolipoma	3. Oncocytoma	4. Chromophobe renal cell carcinoma	5. Papillary renal cell carcinoma	6. Clear cell renal cell carcinoma	7. Sarcoma	8. Melanoma	9. Leiomyoma	10. Adenocarcinoma	1. Renal cell carcinoma	2. Thyroid cancer	3. Gastrointestinal stromal tumor	4. Melanoma	5. Myxoid liposarcoma	6. Leiomyosarcoma	7. Synovial sarcoma	8. Malignant peripheral nerve sheath tumor	9. Metanephric stromal tumor	10. Clear cell sarcoma
35226656	Delayed Diagnosis of Clostridium difficile Colitis in a 48-Year-Old Woman with a Homozygous Mutation of the UGT1A1 Gene While on Chemotherapy for Colorectal Carcinoma	10.12659/AJCR.934361	Clostridium difficile colitis			1. Colonic adenocarcinoma	2. Irritable bowel syndrome (IBS)	3. Acute abdomen/ileus	4. Ischemic colitis	5. Infectious colitis	6. Toxic colitis due to chemotherapy	7. C. difficile infection	8. Ulcerated colitis	9. Chemotherapy-induced diarrhea	10. Lymph node metastasis	1. Irritable bowel syndrome (IBS)	2. Acute abdomen/ileus	3. Colon cancer	4. Low-differentiated colonic adenocarcinoma	5. Para-aortic lymph node metastasis	6. Left common iliac lymph node metastasis	7. Left supraclavicular lymph node metastasis	8. MSI-stable	9. KRAS/NRAS/BRAF wild-type	10. NTRK-negative
35221328	Malignant Hypertension Complicated with Necrotizing Pancreatitis After Starting Treatment: A Case Report	10.12659/AJCR.935271	Malignant hypertension			1. Hypertensive emergency	2. Malignant hypertension	3. Secondary hypertension due to aldosterone excess	4. Renovascular hypertension	5. Chronic kidney disease	6. Nephrotic syndrome	7. Acute kidney injury	8. Cardiomyopathy	9. Heart failure with preserved ejection fraction	10. Pheochromocytoma	1. Hypertensive emergency	2. Heart failure	3. Chronic kidney disease	4. Hyperaldosteronism	5. Hyperreninemia	6. Retinopathy	7. Nephrotic syndrome	8. Lipid nephrosis	9. Acute kidney injury	10. Pulmonary edema
35220391	Acute Hemorrhagic Leukoencephalitis - A Rare but Fatal Form of Acute Disseminated Encephalomyelitis - Complicated by Brain Herniation: A Case Report and Literature Review	10.12659/AJCR.935636	Acute hemorrhagic leukoencephalitis			1. Encephalitis	2. Meningitis	3. Cerebral vasculitis	4. Acute disseminated encephalomyelitis (ADEM)	5. Post-infectious encephalitis	6. Viral meningoencephalitis	7. Bacterial meningoencephalitis	8. Autoimmune encephalitis	9. Paraneoplastic syndrome	10. Rasmussen's encephalitis	1. Meningitis	2. Encephalitis	3. Sepsis	4. Stroke	5. Brain tumor	6. Multiple sclerosis	7. Lupus	8. Vasculitis	9. Neurocysticercosis	10. Herpes simplex encephalitis
35217632	Severe Protracted Hypophosphatemia in a Patient with Persistent Vegetative State on Long-Term Assisted Respiratory Support	10.12659/AJCR.934532	Hypophosphatemia triggered by respiratory alkalosis			1. Hypophosphatemia	2. Respiratory alkalosis	3. Multiple sclerosis	4. Guillain-Barré syndrome	5. Epilepsy	6. Obesity	7. Hypothyroidism	8. Non-insulin-dependent diabetes mellitus	9. Hyperparathyroidism	10. Osteomalacia	1. Hypophosphatemia	2. Hyperparathyroidism	3. Respiratory alkalosis	4. Guillain-Barré syndrome	5. Epilepsy	6. Obesity	7. Hypothyroidism	8. Non-insulin-dependent diabetes mellitus	9. Chronic obstructive pulmonary disease (COPD)	10. Sepsis
35213529	Rare Case of Hodgkin Lymphoma Transformation into Diffuse Large B-Cell Lymphoma with Atypical Spread Epidurally, Intradurally and Intramedullary: A Case Report	10.12659/AJCR.935014	Large B-cell lymphoma transformed from Hodgkin lymphoma			1. Malignant lymphoma	2. Hodgkin lymphoma (HL)	3. Non-Hodgkin lymphoma	4. Metastatic cancer	5. Lymph node cancer	6. Retroperitoneal sarcoma	7. Osteosarcoma	8. Multiple myeloma	9. Leukemia	10. Plasmacytoma	1. Lymphoma	2. Metastatic cancer	3. Multiple myeloma	4. Bone cancer	5. Soft tissue sarcoma	6. Chronic lymphocytic leukemia	7. Hodgkin's lymphoma	8. Non-Hodgkin's lymphoma	9. Primary bone lymphoma	10. Secondary bone cancer
35210389	Autoimmune Hemolytic Anemia - Rare Complication of Brucellosis in a Saudi Woman: A Case Report and Literature Review	10.12659/AJCR.935187	Autoimmune haemolytic anaemia	brucella induced autoimmune haemolytic anaemia and immune thrombocytopeni	brucellosis	1. Brucellosis	2. Tuberculosis	3. Malaria	4. Viral hepatitis	5. Endocarditis	6. Lymphoma	7. Leukemia	8. Hemophagocytic lymphohistiocytosis	9. Sepsis	10. Autoimmune hemolytic anemia	1. Brucellosis	2. Tuberculosis	3. Pneumonia	4. Meningitis	5. Encephalitis	6. Hepatitis	7. Splenomegaly	8. Petechial hemorrhage	9. Thrombocytopenia	10. Anemia
35197439	Intracapsular Micro-Enucleation of a Painful Superficial Peroneal Nerve Schwannoma in a 60-Year Old Man: A Rare Encounter	10.12659/AJCR.936056	Right superficial peroneal nerve schwannoma			1. Schwannoma	2. Neurofibroma	3. Perineurioma	4. Malignant peripheral nerve sheath tumor	5. Soft tissue sarcoma	6. Lipoma	7. Hemangioma	8. Nerve sheath tumor	9. Benign peripheral nerve sheath tumor	10. Solitary fibrous tumor	1. Neurofibroma	2. Schwannoma	3. Peripheral nerve sheath tumor	4. Malignant peripheral nerve sheath tumor	5. Neurogenic sarcoma	6. Malignant melanoma	7. Metastatic carcinoma	8. Soft tissue sarcoma	9. Osteosarcoma	10. Malignant fibrous histiocytoma
35196307	Penile Necrosis Associated with Local Intravenous Injection of Cocaine	10.12659/AJCR.935250	Penile necrosis			1. Fournier gangrene	2. Necrotizing fasciitis	3. Cellulitis	4. Abscess	5. Vasculitis	6. Thrombophlebitis	7. Septicemia	8. Endocarditis	9. Osteomyelitis	10. Soft tissue infection	1. Necrotizing fasciitis	2. Fournier's gangrene	3. Cellulitis	4. Abscess	5. Sepsis	6. Pyelonephritis	7. Prostatitis	8. Epididymitis	9. Orchitis	10. Penile cancer
35194011	Sickle Cell Trait and SARS-CoV-2-Induced Rhabdomyolysis: A Case Report	10.12659/AJCR.934220	SARS-CoV-2 induced rhabdomyolysis			1. COVID-19	2. Acute Kidney Injury	3. Rhabdomyolysis	4. Hypervolemic Hyponatremia	5. Hyperkalemic Periodic Paralysis	6. Liver Failure	7. Sepsis	8. Cardiac Injury	9. Electrolyte Imbalance Disorder	10. Multi-Organ Dysfunction Syndrome	1. COVID-19 pneumonia	2. Acute kidney injury	3. Heart failure	4. Hypersensitivity pneumonitis	5. Pneumocystis pneumonia	6. Sepsis	7. Pulmonary embolism	8. Hypothyroidism	9. Hypertensive crisis	10. Drug reaction
35190520	Laparoscopic Enterolysis of Congenital Band Precipitating Pathogenic Heterotopic Mesenteric Ossification Requiring Hemicolectomy: A Case Report	10.12659/AJCR.934910	Heterotopic ossificans			1. Small bowel obstruction	2. Intestinal malrotation	3. Crohn's disease	4. Ulcerative colitis	5. Ileocecal valve syndrome	6. Cecal volvulus	7. Intussusception	8. Adhesional bowel obstruction	9. Malignant neoplasm of the small intestine	10. Heterotopic ossification	1. Small bowel obstruction	2. Cecal mass	3. Heterotopic ossification	4. Inflammatory stricturing	5. Terminal ileum obstruction	6. Congenital band	7. Abdominal distention	8. Nausea and vomiting	9. Abdominal pain	10. Constipation
35185147	Successful Treatment for Isolated Bone Marrow Hodgkin Lymphoma in an Human Immunodeficiency Virus (HIV)-Negative Patient	10.12659/AJCR.935045	Diffuse large B cell lymphoma			1. Lymphoma	2. Leukemia	3. Myelodysplastic syndrome	4. Aplastic anemia	5. Hemophagocytic lymphohistiocytosis	6. Castleman disease	7. Hodgkin lymphoma	8. Non-Hodgkin lymphoma	9. Multiple myeloma	10. Peripheral T-cell lymphoma	1. Myelodysplastic syndrome	2. Acute myeloid leukemia	3. Chronic lymphocytic leukemia	4. Lymphoma (diffuse large B-cell lymphoma)	5. Multiple myeloma	6. Monoclonal gammopathy of undetermined significance (MGUS)	7. Waldenström macroglobulinemia	8. Chronic myeloid leukemia	9. Essential thrombocythemia	10. Polycythemia vera
35184129	Relapsing Infectious Mononucleosis-Like Symptoms Associated with Liver Insufficiency in a Chronic Hepatitis B Patient with Common Variable Immunodeficiency	10.12659/AJCR.934003	Common variable immunodeficiency			1. Hepatitis B	2. Pneumonia	3. Sinusitis	4. Lymphoma	5. Autoimmune hemolytic anemia	6. Common variable immunodeficiency (CVID)	7. Epstein-Barr virus (EBV) infection	8. Castleman disease	9. Kikuchi-Fujimoto disease	10. Angioimmunoblastic T-cell lymphoma	1. Chronic hepatitis B virus (HBV) infection	2. Splenomegaly	3. Chronic active hepatitis	4. Portal hypertension	5. Esophageal varices	6. Hepatic encephalopathy	7. Hepatocellular carcinoma	8. Lymphadenopathy	9. Sjögren's syndrome	10. Immune thrombocytopenic purpura (ITP)
35181646	A Rare Case of Coronavirus Disease 2019 Vaccine-Associated Cerebral Venous Sinus Thrombosis Treated with Mechanical Thrombectomy	10.12659/AJCR.935355	Cerebral venous sinus thrombosis (CVST)			1. Cerebral Venous Sinus Thrombosis	2. Ischemic Stroke	3. Hypercoagulable State	4. Vaccine-Induced Immune Thrombotic Thrombocytopenia (VITT)	5. Antiphospholipid Syndrome	6. Lupus	7. Hypothyroidism-Related Encephalopathy	8. Hyperlipidemia-Related Cardiovascular Event	9. Sepsis-Associated Encephalopathy	10. Post-Vaccine Acute Disseminated Encephalomyelitis (ADEM)	1. Ischemic stroke	2. Hemorrhagic stroke	3. Transient ischemic attack (TIA)	4. Cerebral vasculitis	5. Moyamoya disease	6. Hypertensive emergency	7. Hypothyroidism-related neurological symptoms	8. Neurological manifestations of hyperlipidemia	9. Disseminated intravascular coagulation (DIC)	10. Adverse reaction to mRNA-1273 vaccine.
35177579	Pasteurella Endocarditis in a Patient with Rheumatic Mitral Valve Disease	10.12659/AJCR.935270	Mitral valve vegetation with Pasteurella multicoda			1. Digoxin toxicity	2. Infective endocarditis	3. Heart failure	4. Atrial fibrillation	5. Sepsis	6. Pneumonia	7. Chronic kidney disease	8. Hyperkalemia	9. Hyponatremia	10. Cerebral infarction	1. Atrial fibrillation	2. Heart failure	3. Rheumatic heart disease	4. Congestive heart failure	5. Pulmonary embolism	6. Pneumonia	7. Sepsis	8. Cardiac arrhythmia	9. Mitral valve disease	10. Pasteurellosis
35173141	Myocarditis, Pulmonary Hemorrhage, and Extensive Myositis with Rhabdomyolysis 12 Days After First Dose of Pfizer-BioNTech BNT162b2 mRNA COVID-19 Vaccine: A Case Report	10.12659/AJCR.934399	Immune-mediated myocarditis	pulmonary vasculitis	myositis • thrombocytopenia	1. Vaccine-induced thrombotic thrombocytopenia	2. Acute coronary syndrome	3. Pulmonary embolism	4. Myocarditis	5. Rhabdomyolysis	6. Compartment syndrome	7. Necrotizing fasciitis	8. Sepsis	9. Acute kidney injury due to rhabdomyolysis or other causes	10. Hypersensitivity reaction or vaccine-related adverse event	1. Myocardial infarction (heart attack)	2. Pulmonary embolism	3. Pneumonia	4. Acute respiratory distress syndrome (ARDS)	5. Sepsis	6. Neurological disorder (e.g. stroke, seizure)	7. Musculoskeletal disorder (e.g. myositis, myonecrosis)	8. Renal failure	9. Electrolyte imbalance	10. Adverse reaction to COVID-19 vaccine
35171900	Erdheim-Chester Disease Successfully Treated with Front-Line Single-Agent Dabrafenib	10.12659/AJCR.935090	Erdheim-Chester disease			1. Erdheim-Chester disease	2. Langerhans cell histiocytosis	3. Histiocytic sarcoma	4. Rosai-Dorfman disease	5. Multicentric Castleman disease	6. Sarcoidosis	7. Tuberculosis	8. Lymphoma	9. Multiple myeloma	10. Hemophagocytic lymphohistiocytosis	1. Chronic inflammatory disease	2. Neoplastic disease	3. Infection	4. Autoimmune disorder	5. Vascular disease	6. Neurological disorder	7. Metabolic disorder	8. Genetic disorder	9. Connective tissue disorder	10. Gastrointestinal disorder
35169112	A 48-Year-Old Man Presenting as an Emergency with Severe Back Pain, a Large Anterior Paravertebral Hematoma, and Spontaneous Rupture of the Right 9th Intercostal Artery Successfully Managed by Transcatheter Arterial Embolization: A Case Report	10.12659/AJCR.934173	Spontaneous intercostal arterial rupture			1. Spontaneous rupture of an intercostal artery	2. Aortic dissection	3. Pulmonary embolism	4. Acute coronary syndrome	5. Pseudoaneurysm	6. Neurofibromatosis	7. Ehlers-Danlos syndrome	8. Intercostal artery aneurysm	9. Thoracic aortic aneurysm	10. Hypertensive emergency	1. Spontaneous rupture of an intercostal artery	2. Acute coronary syndrome	3. Aortic dissection	4. Pulmonary embolism	5. Neurofibromatosis	6. Ehlers-Danlos syndrome	7. Hypertension	8. Peripheral artery aneurysm	9. Thoracic aortic aneurysm	10. Vasculitis
35167511	Folinic Acid, Fluorouracil, and Oxaliplatin Therapy for Recurrent Esophageal Cancer with Syndrome of Inadequate Antidiuretic Hormone Secretion (SIADH) After Preoperative Cisplatin/5-Fluorouracil Therapy	10.12659/AJCR.935121	Syndrome of inadequate antidiuretic hormone secretion (SIADH)			1. Hyponatremia	2. Adrenal insufficiency	3. Syndrome of inappropriate antidiuretic hormone secretion (SIADH)	4. Cerebral salt wasting syndrome	5. Hypovolemic shock	6. Septic shock	7. Cardiac arrhythmia	8. Myocardial infarction	9. Stroke	10. Diabetic coma	1. Esophageal cancer	2. Squamous cell carcinoma	3. Myocardial infarction	4. Stroke	5. Diabetes	6. Hyperhydration	7. Mannitol poisoning	8. Hyponatremia	9. Syndrome of inappropriate antidiuretic hormone (SIADH)	10. Uric acid nephropathy
35165252	Late-Onset Metastatic Renal Cell Carcinoma to the Thyroid Gland: An Unusual Airway Emergency	10.12659/AJCR.934814	Metastatic renal cell carcinoma to thyroid gland			1. Clear cell carcinoma	2. Thyroid cancer	3. Follicular neoplasm	4. Renal cell carcinoma (RCC)	5. Tracheal cancer	6. Metastatic disease to the lungs	7. Coronary artery disease	8. Myocardial infarction	9. Diabetic peripheral neuropathy	10. Hypertension	1. Clear cell carcinoma of the thyroid	2. Follicular neoplasm of the thyroid	3. Papillary thyroid cancer	4. Mediastinal mass	5. Tracheal obstruction	6. Respiratory distress syndrome	7. Chronic obstructive pulmonary disease (COPD)	8. Pneumonia	9. Acute respiratory distress syndrome (ARDS)	10. Laryngeal cancer
35157644	Guillain-Barré Syndrome After Ad26.COV2.S Vaccination	10.12659/AJCR.935275	Guillain-Barré syndrome			1. Guillain-Barré syndrome	2. Chronic inflammatory demyelinating polyneuropathy	3. Acute inflammatory demyelinating polyneuropathy	4. Miller Fisher syndrome	5. Bickerstaff brainstem encephalitis	6. Polyneuropathy associated with monoclonal gammopathy of undetermined significance	7. Vasculitic neuropathy	8. Sjögren's syndrome	9. Paraneoplastic syndrome	10. Vaccine-associated adverse reaction	1. Guillain-Barré syndrome	2. Miller Fisher syndrome	3. Diabetic neuropathy	4. Hypertensive neuropathy	5. Prostate cancer metastasis to the spine	6. Spinal infection	7. Multiple sclerosis	8. Neurological adverse event related to the Ad26.COV2.S vaccination	9. Vitamin B12 deficiency	10. Chronic inflammatory demyelinating polyneuropathy (CIDP)
35152259	Pulmonary Function and Chest Computed Tomography (CT) Scan Findings After Antifibrotic Treatment for COVID-19-Related Pulmonary Fibrosis	10.12659/AJCR.934830	long COVID or post-acute sequelae of COVID-19			1. COVID-19 pneumonia	2. Asthma exacerbation	3. Acute respiratory failure	4. Organizing pneumonia	5. Pulmonary fibrosis	6. Chronic obstructive pulmonary disease (COPD)	7. Pneumonia with sepsis	8. Hypersensitivity pneumonitis	9. Interstitial lung disease	10. Pulmonary embolism	1. Severe COVID-19 pneumonia	2. Acute respiratory failure	3. Asthma exacerbation	4. Organizing pneumonia	5. Pneumothorax	6. Pulmonary embolism	7. Pneumocystis pneumonia	8. Lung cancer	9. Interstitial lung disease	10. Bronchiectasis
35145053	Post-Traumatic Surgical Emphysema and Sialocele with Fistula Following Knife Wounds to the Head and Neck of a 30-Year-Old Woman	10.12659/AJCR.934817	sialocele			1. Submandibular gland laceration	2. Submandibular abscess	3. Sialadenitis	4. Salivary gland injury	5. Neck trauma	6. Cervical emphysema	7. Airway obstruction	8. Hematoma	9. Infected wound	10. Salivary gland fistula	1. Submandibular gland laceration	2. Cervical emphysema	3. Facial lacerations	4. Submandibular abscess	5. Peripheral embolism	6. Airway obstruction	7. Infected submandibular gland	8. Neck hematoma	9. Skin infection	10. Pancreatitis
35140194	Case Report of Cardiorenal Syndrome with Ascites and Listeria monocytogenes Peritonitis: The Role of Large-Volume Paracentesis and Albumin Replacement	10.12659/AJCR.934423	spontaneous bacterial peritonitis caused by Listeria monocytogenes			1. Sepsis	2. Peritonitis	3. Liver disease	4. Heart failure	5. Kidney disease	6. Diverticulitis	7. Inflammatory bowel disease	8. Infectious diarrhea	9. Cholangitis	10. Endocarditis	1. Sepsis	2. Pneumonia	3. Liver failure	4. Kidney failure	5. Heart failure	6. Gastrointestinal bleeding	7. Inflammatory bowel disease	8. Pancreatitis	9. Peritonitis	10. Meningitis
35136010	Extensive Cerebral Venous Sinus Thrombosis (CVST) After the First Dose of Pfizer-BioNTech BNT162b2 mRNA COVID-19 Vaccine without Thrombotic Thrombocytopenia Syndrome (TTS) in a Healthy Woman	10.12659/AJCR.934744	Cerebral venous sinus thrombosis (CVST) post first dose of Pfizer-BioNTech BNT162b2 mRNA COVID-19 vaccine			1. Cerebral venous sinus thrombosis	2. Migraine	3. Tension-type headache	4. Subarachnoid hemorrhage	5. Meningitis	6. Encephalitis	7. Temporal arteritis	8. Hypertensive crisis	9. Reversible cerebral vasoconstriction syndrome	10. Vaccine-induced thrombotic thrombocytopenia	1. Cerebral venous sinus thrombosis	2. Migraine	3. Tension headache	4. Meningitis	5. Encephalitis	6. Septic cavernous sinus thrombosis	7. Moyamoya disease	8. Stroke	9. Transient ischemic attack	10. Carotid artery dissection
35132053	Case Report: Infective Endocarditis of Mechanical Aortic Valve Due to Neisseria elongata Bacteremia	10.12659/AJCR.933750	Infective endocarditis of mechanical aortic valve			1. Infective Endocarditis	2. Sepsis	3. Aortic Valve Infection	4. Bacteremia	5. Prosthetic Valve Infection	6. Gram-Negative Rod Infection	7. Neisseria elongata Infection	8. Cardiac Failure	9. Valvular Heart Disease	10. Bloodstream Infection	1. Endocarditis	2. Sepsis	3. Pneumonia	4. Urinary tract infection	5. Bloodstream infection	6. Bacterial meningitis	7. Encephalitis	8. Myocarditis	9. Pericarditis	10. Infective endocarditis
35125492	Multisystemic Sarcoidosis Presenting with Widespread Vertebral Osseous and Visceral Lesions Masquerading as Metastatic Disease: A Case Report and Literature Review	10.12659/AJCR.935158	Multisystem sarcoidosis with visceral and vertebral disease			1. Multiple myeloma	2. Occult metastatic disease	3. Sarcoidosis reactivation	4. Granulomatous liver disease	5. Tuberculosis	6. Histoplasmosis	7. Lymphoma	8. Hypercalcemia of malignancy	9. Autoimmune hepatitis	10. Infiltrative disease (e.g., amyloidosis)	1. Sarcoidosis	2. Multiple myeloma	3. Occult metastatic disease	4. Granulomatous disease	5. Tuberculosis	6. Fungal infection	7. Histoplasmosis	8. Coxiella burnetii infection	9. Autoimmune disorder	10. Chronic kidney disease
35124689	Effectiveness of Hydro-Dissection of the Piriformis Muscle Plus Low-Dose Local Anesthetic Injection for Piriformis Syndrome: A Report of 2 Cases	10.12659/AJCR.935346	Piriformis syndrome			1. Piriformis syndrome	2. Sciatica	3. Herniated disk	4. Lumbar spinal stenosis	5. Sacroiliac joint dysfunction	6. Gluteal compartment syndrome	7. Deep vein thrombosis	8. Pseudosciatica	9. Iliopsoas bursitis	10. Ischiogluteal bursitis	1. Piriformis syndrome	2. Sciatica	3. Herniated disc	4. Spinal stenosis	5. Sacroiliac joint dysfunction	6. Gluteal tendinopathy	7. Bursitis	8. Tension myalgia	9. Neuropathic pain	10. Pudendal neuralgia
35121723	Severe Postoperative Bleeding Following Minor-to-Moderate Abdominal and Flank Liposuction Performed at a Day Surgery Center: A Case Report	10.12659/AJCR.934049	Hemorrhage			1. Hemorrhage	2. Hematoma	3. Anemia	4. Coagulopathy	5. Fat embolism syndrome	6. Compartment syndrome	7. Infection or sepsis	8. Hypovolemic shock	9. Adrenaline toxicity	10. Lidocaine toxicity	1. Postoperative hematoma	2. Abdominal compartment syndrome	3. Infection	4. Sepsis	5. Disseminated intravascular coagulation (DIC)	6. Acute kidney injury	7. Hypovolemic shock	8. Adrenal insufficiency	9. Pulmonary embolism	10. Anaphylaxis
35115482	Value of a Multidisciplinary Approach in Sinonasal Inverted Papilloma with Extensive Ossification	10.12659/AJCR.934149	Sinonasal inverted papilloma			1. Inverted papilloma	2. Squamous cell carcinoma	3. Osteoma	4. Fibro-osseous lesion	5. Nasal polyp	6. Sinusitis	7. Ethmoid sinus cancer	8. Maxillary sinus cancer	9. Nasopharyngeal carcinoma	10. Chondrosarcoma	1. Inverted papilloma	2. Nasal polyps	3. Chronic rhinosinusitis	4. Ethmoid sinusitis	5. Nasal cavity tumor	6. Sinonasal undifferentiated carcinoma	7. Squamous cell carcinoma	8. Adenocarcinoma	9. Acinic cell carcinoma	10. Mucinous adenocarcinoma
35110519	Pituitary Carcinoma in a Patient with Cowden Syndrome	10.12659/AJCR.934846	Pituitary carcinoma			1. Pituitary adenoma	2. Meningioma	3. Cowden syndrome	4. Endometrial adenocarcinoma	5. Cushing syndrome	6. Acromegaly	7. Hypopituitarism	8. Hyperprolactinemia	9. Thyroid cancer	10. Metastatic spinal tumors	1. Pituitary adenoma	2. Meningioma	3. Cowden syndrome	4. Macrocephaly	5. Multinodular goiter	6. Breast fibroadenoma	7. Endometrial adenocarcinoma	8. Cushing syndrome	9. Acromegaly	10. Metastatic disease
35105849	An Autopsy Case of Nonocclusive Mesenteric Ischemia with Bilateral Renal Artery Vasoconstriction	10.12659/AJCR.934688	nonocclusive mesenteric ischemia	Bilateral renal artery vasoconstriction		1. Septic shock	2. Ischemic colitis	3. Acute kidney injury	4. Hypovolemic shock	5. Cardiac tamponade	6. Pneumonia	7. Inflammatory bowel disease	8. Gastrointestinal bleeding	9. Sepsis-induced disseminated intravascular coagulation	10. Mesenteric ischemia	1. Septic shock	2. Metabolic acidosis	3. Hypoglycemia	4. Anemia	5. Coagulopathy	6. Hyperkalemia	7. Hepatic dysfunction	8. Renal dysfunction	9. Hypothyroidism	10. Multi-organ failure
35102129	Chordal Systolic Anterior Motion of the Mitral Valve in Dextro-Looped Transposition of the Great Vessels After Mustard Procedure	10.12659/AJCR.933703	left ventricular outflow obstructions due to Chordal systolic anterior motion			1. Pulmonary hypertension	2. Mitral regurgitation	3. Tricuspid regurgitation	4. Subpulmonic stenosis	5. Systemic ventricular expansion of the septum into the pulmonary ventricular outflow tract	6. Obstructive sleep apnea	7. Heart failure with preserved ejection fraction	8. Atrial fibrillation	9. Ventricular tachycardia	10. Cardiac arrhythmia	1. D-transposition of the great vessels (D-TGA)	2. Subpulmonic stenosis	3. Mitral regurgitation	4. Tricuspid regurgitation	5. Pulmonary hypertension	6. Systemic ventricular expansion of the septum into the pulmonary ventricular outflow tract	7. Atrial fibrillation	8. First-degree atrioventricular block	9. Right ventricular strain pattern	10. Obstructive sleep apnea
35100242	Case Report: Rocky Mountain Spotted Fever with Adrenalectomy and a Hard-to-Find Tick	10.12659/AJCR.934505	Rocky Mountain spotted fever			1. Adrenal insufficiency	2. Urinary tract infection	3. Paraneoplastic syndrome of inappropriate antidiuretic hormone secretion	4. Malignancy	5. Tick-borne illness (e.g., Southern tick-associated rash illness)	6. Erythema multiforme	7. Urticaria	8. Viral exanthem	9. Bacterial sepsis	10. Rocky Mountain spotted fever	1. Adrenal insufficiency	2. Hypovolemic hyponatremia	3. Acute kidney injury	4. Urinary tract infection	5. Sepsis	6. Paraneoplastic syndrome of inappropriate antidiuretic hormone secretion	7. Disseminated intravascular coagulation	8. Vasculitis	9. Cutaneous vasculitis	10. Tick-borne illness (e.g. Rocky Mountain spotted fever)
35094004	Distal Renal Tubular Acidosis Associated with Autoimmune Diseases: Reports of 3 Cases and Review of Mechanisms	10.12659/AJCR.933957	Distal renal tubular acidosis (dRTA)			1. Renal tubular acidosis	2. Hypokalemic periodic paralysis	3. Adrenal insufficiency	4. Distal renal tubular acidosis	5. Proximal renal tubular acidosis	6. Gitelman syndrome	7. Bartter syndrome	8. Liddle syndrome	9. Primary aldosteronism	10. Sjögren's syndrome	1. Autoimmune hepatitis	2. Chronic liver disease	3. Metabolic acidosis	4. Hypokalemia	5. Viral hepatitis	6. Anti-smooth muscle antibodies	7. Kidney stones	8. Chronic kidney disease	9. Thyroid disorder	10. Electrolyte imbalance
35091526	Hernioscopy Revealing Rare Abdominal Cocoon Syndrome in an Elderly Patient: A Novel Technique for Abdominal Pathology	10.12659/AJCR.934617	Abdominal cocoon syndrome			1. Strangulated inguinal hernia	2. Intestinal obstruction	3. Intestinal ischemia	4. Bowel necrosis	5. Peritonitis	6. Sepsis	7. Incarcerated hernia	8. Richter hernia	9. Maydl hernia	10. Intestinal adhesions	1. Strangulated inguinal hernia	2. Intestinal obstruction	3. Intestinal ischemia	4. Inflammatory ascites	5. Abscess	6. Fistula	7. Constipation	8. Diverticulitis	9. Inflammatory bowel disease	10. Cancer (possibly colon cancer or lymphoma)
35082254	A Case of Acute Necrotizing Myopathy in a Patient with Systemic Lupus Erythematosus	10.12659/AJCR.932867	Necrotizing myopathy			1. Systemic Lupus Erythematosus (SLE)	2. Rhabdomyolysis	3. Myositis	4. Lupus Nephritis	5. Hepatitis	6. Viral Myositis	7. Inflammatory Myopathy	8. Dermatomyositis	9. Polymyositis	10. Vasculitis	1. Systemic lupus erythematosus (SLE)	2. Lupus nephritis	3. Myositis	4. Polymyositis	5. Der matomyositis	6. Myasthenia gravis	7. Rhabdomyolysis	8. Acute interstitial nephritis	9. Hemolytic anemia	10. Thrombotic thrombocytopenic purpura (TTP)
35077441	Yolk Sac Tumor in the Anterior Mediastinum Presenting as Acute Pericarditis	10.12659/AJCR.932616	Mediastinal yolk sac tumor	yolk sac tumor		1. Mediastinal germ cell tumor	2. Pericarditis	3. Superior vena cava syndrome	4. Lymphoma	5. Thymoma	6. Teratoma	7. Seminoma	8. Embryonal carcinoma	9. Yolk sac tumor	10. Choriocarcinoma	1. Acute pericarditis	2. Early repolarization	3. Pericardial effusion	4. Left ventricular ejection fraction	5. Small pericardial effusion	6. Mediastinal mass	7. Heterogeneous, solid soft tissue mass	8. Enlarged lymph nodes	9. Extrinsically compressed and narrowed superior vena cava	10. Germ cell tumor
35075099	Thyrotoxicosis-Induced Cardiomyopathy Complicated by Refractory Cardiogenic Shock Rescued by Extracorporeal Membrane Oxygenation	10.12659/AJCR.935029	Thyrotoxicosis-induced cardiomyopathy			1. Graves' disease	2. Hyperthyroidism	3. Thyrotoxic cardiomyopathy	4. Atrial fibrillation	5. Heart failure	6. Cardiomyopathy	7. Thyroid storm	8. Hypertensive heart disease	9. Ischemic heart disease	10. Thyrotoxic crisis	1. Atrial fibrillation	2. Heart failure	3. Chronic obstructive pulmonary disease (COPD)	4. Pneumonia	5. Thyrotoxicosis	6. Hyperthyroidism	7. Thyroid storm	8. Myocardial infarction	9. Pulmonary embolism	10. Sepsis
35073284	A 63-Year-Old Man with a Diagnosis of Re-Infection with SARS-CoV-2 Nine Weeks After an Initial Hospital Admission with COVID-19 Pneumonia	10.12659/AJCR.932999	SARS-COV-2 reinfection			1. COVID-19	2. Pneumonia	3. Sepsis	4. Lymphoma relapse	5. Influenza	6. Community-acquired pneumonia	7. Hypertensive emergency	8. Chemotherapy-induced neutropenia	9. Interstitial lung disease	10. Acute respiratory distress syndrome	1. COVID-19	2. Pneumonia	3. Sepsis	4. Acute respiratory distress syndrome (ARDS)	5. Multi-organ dysfunction syndrome (MODS)	6. Idiopathic arterial hypertension	7. Non-catarrhal lymphoma	8. Cytokine release syndrome (CRS)	9. Hemophagocytic lymphohistiocytosis (HLH)	10. Macrophage activation syndrome (MAS)
35067671	A Rare Cause of Left Shoulder Pain in a Peritoneal Dialysis Patient	10.12659/AJCR.933223	Ectopic metastatic calcification			1. Secondary hyperparathyroidism	2. Systemic vasculitis	3. Glomerulonephritis	4. End-stage renal disease (ESRD)	5. Osteoarthritis	6. Hypercalcemia	7. Hypertension	8. Volume overload	9. Metastatic calcification	10. Adynamic bone disease	1. End-stage renal disease (ESRD)	2. Systemic vasculitis	3. Glomerulonephritis	4. Chronic kidney disease (CKD)	5. Secondary hyperparathyroidism	6. Metastatic calcification	7. Osteoporosis	8. Hypercalcemia	9. Hyperphosphatemia	10. Chronic pain
35067669	Prolonged Cefepime-Induced Neurotoxicity in a Patient with End-Stage Renal Disease	10.12659/AJCR.934083	Drug reaction			1. Sepsis	2. Encephalopathy	3. Status epilepticus	4. Nonconvulsive status epilepticus	5. End-stage renal disease (ESRD)	6. Arteriovenous graft infection	7. Extended-spectrum beta-lactamase (ESBL) Escherichia coli (E. coli) infection	8. Acute kidney injury	9. Delirium	10. Neurotoxicity	1. Uremic encephalopathy	2. Hepatic encephalopathy	3. Electrolyte imbalance	4. Hyponatremia	5. Hypokalemia	6. Hypocalcemia	7. Sepsis	8. Meningitis	9. Encephalitis	10. Nonconvulsive status epilepticus
35058422	BRASH Syndrome: A Case Report	10.12659/AJCR.934600	BRASH (bradycardia, renal failure, atrioventricular blockade, shock, and hyperkalemia) syndrome			1. Hyperkalemia	2. Hypothyroidism	3. Sepsis	4. Cardiac conduction disorder	5. Bradyarrhythmia	6. Atenolol toxicity	7. Amlodipine toxicity	8. Renal failure	9. Infection	10. Electrolyte imbalance	1. Bradycardia	2. Heart failure	3. Chronic kidney disease	4. Hypertension	5. Psoriasis	6. Hypokalemia	7. Hyperthyroidism	8. Pneumonia	9. Sepsis	10. Dementia
35046381	A Missed Case of Area Postrema Syndrome Presenting with Neuromyelitis Optica Spectrum Disorder	10.12659/AJCR.934649	Neuromyelitis optica			1. Wernicke's encephalopathy	2. Neuromyelitis optica spectrum disorder (NMOSD)	3. Multiple sclerosis	4. Encephalitis	5. Meningitis	6. Cerebral vasculitis	7. Posterior reversible encephalopathy syndrome (PRES)	8. Hashimoto's encephalopathy	9. Anti-NMDA receptor encephalitis	10. Thiamine deficiency	1. Non-alcoholic Wernicke's encephalopathy	2. Migraine	3. Urinary tract infection (UTI)	4. Severe acute respiratory syndrome coronavirus 2 (SARSCoV-2) infection	5. Hyponatremia	6. Autoimmune encephalitis	7. Cryptococcal meningitis	8. Herpes simplex encephalitis	9. Enterovirus meningitis	10. Intracranial vasculitis
35039470	A 34-Year-Old Thai Man Presenting with Pulmonary Stenosis and Heart Failure 24 Years After Surgical Correction with the Rastelli Procedure for Congenital Dextro-Transposition of the Great Artery, Ventricular Septal Defect, and Pulmonary Atresia	10.12659/AJCR.933078	Pulmonary stenosis and heart failure 24 years after surgical correction with the Rastelli procedure for congenital D-TGA, VSD, and pulmonary atresia			1. Pulmonary stenosis	2. Right ventricular hypertrophy	3. Heart failure	4. Pulmonary hypertension	5. Ventricular septal defect	6. Dextro-transposition of the great arteries (D-TGA)	7. Pulmonary atresia	8. Endocarditis	9. Cardiac arrhythmia	10. Eisenmenger syndrome	1. Pulmonary valve stenosis	2. Right ventricular hypertrophy	3. Complete right bundle branch block	4. D-TGA with VSD and pulmonary atresia	5. PA plasty with bifurcation and double ligation of Blalock-Taussig shunt	6. Rastelli-type operation	7. Mild pitting edema	8. Seizure disorder	9. Sinus tachycardia	10. Chronic kidney disease
35038319	Adult-Onset Diamond-Blackfan Anemia with RPL11 Gene Variation Case Report	10.12659/AJCR.932649	Diamond-Blackfan anemia			1. Diamond-Blackfan anemia	2. Parvovirus B19 infection	3. Iron deficiency anemia	4. Vitamin deficiency anemia (B12 or folate)	5. Hemolytic anemia	6. Sideroblastic anemia	7. Myelodysplastic syndrome	8. Anemia of chronic disease	9. Red cell aplasia	10. Congenital dyserythropoietic anemia	1. Iron deficiency anemia	2. Anemia of chronic disease	3. Anemia of inflammation	4. Chronic kidney disease	5. Thalassemia	6. Sickle cell disease	7. Autoimmune hemolytic anemia	8. Hereditary spherocytosis	9. Pyruvate kinase deficiency	10. RPL11-related leukoencephalopathy
35034948	Severe Anion Gap Metabolic Acidosis Resulting from Combined Chronic Acetaminophen Toxicity and Starvation Ketosis: A Case Report and Literature Review	10.12659/AJCR.934410	5-oxoproline toxicity			1. Salicylate toxicity	2. Starvation ketosis	3. Diabetic ketoacidosis	4. Lactic acidosis	5. Chronic kidney disease	6. Adrenal insufficiency	7. Hypothyroidism	8. Pyloric stenosis	9. Gastric outlet obstruction	10. Medication-induced metabolic acidosis	1. Diabetic ketoacidosis	2. Starvation ketosis	3. Metabolic acidosis	4. Anion gap acidosis	5. Hypernatremia	6. Acute kidney injury	7. Urinary tract infection	8. Pneumonia	9. Sepsis	10. Drug toxicity (salicylate poisoning)
35027525	A 58-Year-Old Woman with Gallstones, Chronic Pancreatitis, and Pancreatic Pseudocyst Presenting with Pleural Effusion Due to a Pancreaticopleural Fistula	10.12659/AJCR.934247	Pancreatopleural fistula			1. Pancreatic pseudocyst rupture	2. Pleural effusion	3. Pulmonary embolism	4. Pneumonia	5. Pancreatitis	6. Cholecystitis	7. Hypothyroidism-related respiratory complications	8. Gallstone pancreatitis recurrence	9. Infected pancreatic pseudocyst	10. Pancreatic fistula	1. Pancreatitis	2. Pleural effusion	3. Pneumonia	4. Pancreatic cyst	5. Pseudocyst	6. Acute respiratory distress syndrome (ARDS)	7. Chronic obstructive pulmonary disease (COPD)	8. Pneumothorax	9. Hypothyroidism	10. Gallstone pancreatitis
35022381	Acute Perforated Appendicitis Associated with Appendiceal Diverticulitis in a Young Man: A Case Report with Literature Review	10.12659/AJCR.934838	Appendiceal diverticulitis			1. Acute Appendicitis	2. Diverticulitis	3. Perforated Appendicitis	4. Acute Suppurative Appendicitis	5. Peri-appendicitis	6. Intestinal Obstruction	7. Inflammatory Bowel Disease	8. Gastroenteritis	9. Pancreatitis	10. Cholecystitis	1. Acute appendicitis	2. Perforated appendicitis	3. Appendiceal mass formation	4. Focal peritonitis	5. Peri-appendiceal fat stranding	6. Appendicolith	7. Inflammatory bowel disease	8. Diverticulitis	9. Intestinal obstruction	10. Abscess
35015754	Arteritic Anterior Ischemic Optic Neuropathy in the Course of Giant Cell Arteritis After COVID-19	10.12659/AJCR.933471	giant cell arteritis			1. Retinal Artery Occlusion	2. Ischemic Optic Neuropathy	3. Central Retinal Artery Occlusion	4. Branch Retinal Artery Occlusion	5. Diabetic Retinopathy	6. Hypertensive Retinopathy	7. Posterior Ischemic Optic Neuropathy	8. Giant Cell Arteritis	9. Anterior Ischemic Optic Neuropathy	10. Retinal Vasculitis	1. COVID-19	2. Hypertensive retinopathy	3. Diabetic retinopathy	4. Retinal vein occlusion	5. Central retinal artery occlusion	6. Cortical visual impairment	7. Optic neuritis	8. Uveitis	9. Retinal detachment	10. Stroke
35013091	A Well-Differentiated Grade-3 Neuroendocrine Tumor in the Ascending Colon: A Case Report	10.12659/AJCR.933792	neuroendocrine tumor G3			1. Colorectal cancer	2. Neuroendocrine tumor	3. Adenocarcinoma	4. Serrated polyposis syndrome	5. Iron deficiency anemia	6. Diabetes mellitus	7. Intestinal obstruction	8. Malabsorption syndrome	9. Gastrointestinal stromal tumor (GIST)	10. Carcinoid tumor	1. Colorectal cancer	2. Iron-deficiency anemia	3. Severe constipation	4. Diabetes mellitus	5. Neuroendocrine tumor	6. Carcinoid tumor	7. Gastrointestinal stromal tumor	8. Pancreatic neuroendocrine tumor	9. Thyroid cancer	10. Lung cancer
35001072	Clinically Isolated Brainstem Progressive Multifocal Leukoencephalopathy: Diagnostic Challenges	10.12659/AJCR.935019	Brainstem progressive multifocal leukoencephalopathy			1. Multiple Sclerosis	2. Neuromyelitis Optica Spectrum Disorder (NMOSD)	3. Progressive Multifocal Leukoencephalopathy (PML)	4. HIV-Associated Neurocognitive Disorders	5. Cerebral Vasculitis	6. Ischemic Stroke	7. Brainstem Encephalitis	8. Meningitis	9. Encephalomyelitis	10. Central Nervous System Lymphoma	1. Multiple sclerosis	2. Neuromyelitis optica spectrum disorder (NMOSD)	3. HIV-associated neurocognitive disorder	4. Progressive multifocal leukoencephalopathy (PML)	5. Cryptococcal meningitis	6. Herpes simplex virus (HSV) encephalitis	7. Cerebral vasculitis	8. Moyamoya disease	9. Stroke	10. Brain tumor
34999671	A Case Report of a 74-Year-Old Immunocompromised Host Diagnosed with Pulmonary Blastomycosis and Pulmonary Hemorrhage	10.12659/AJCR.935059	Blastomycosis			1. Pneumonia	2. Gastrointestinal hemorrhage	3. Chronic kidney disease	4. Anemia	5. Hepatitis C	6. Diabetes mellitus	7. Hypertension	8. Invasive aspergillosis	9. Community-acquired pneumonia (CAP)	10. Pulmonary embolism	1. Pneumonia	2. Gastrointestinal hemorrhage	3. Anemia	4. Chronic hepatitis C	5. Chronic kidney disease stage 4	6. Diabetes mellitus	7. Hypertension	8. Laryngitis	9. Tracheitis	10. Fungal infection
34996885	Synchronous Occurrence of Advanced Gastric Carcinoma with Retroperitoneal Liposarcoma: A Case Report	10.12659/AJCR.934586	dedifferentiated liposarcoma			1. Gastric Adenocarcinoma	2. Malignant Mesenchymal Tumor	3. Liposarcoma	4. Undifferentiated Spindle Cell Sarcoma	5. Gastric Cancer with Lymph Node Metastasis	6. Retroperitoneal Sarcoma	7. Adenocarcinoma with Metastasis	8. High-Grade Malignant Mesenchymal Neoplasm	9. Gastric Carcinoma with Distant Metastasis	10. Soft Tissue Sarcoma	1. Gastric adenocarcinoma	2. Retroperitoneal sarcoma	3. Lymph node metastasis	4. Gastrointestinal stromal tumor	5. Pancreatic cancer	6. Soft tissue sarcoma	7. Intestinal obstruction	8. Ascites	9. Pleural effusion	10. Hepatorenal failure
34992206	Successful En Bloc Resection of Complicated Giant Stomach Gastrointestinal Stromal Tumor in an Elderly Patient	10.12659/AJCR.934492	Gastrointestinal stromal tumour			1. Gastrointestinal stromal tumor (GIST)	2. Gastric cancer	3. Ovarian cancer	4. Colon cancer	5. Pancreatic cancer	6. Duodenal cancer	7. Peritoneal carcinomatosis	8. Hemangioma	9. Lymphoma	10. Sarcoma	1. Gastrointestinal stromal tumor (GIST)	2. Stomach cancer	3. Colon cancer	4. Pancreatic cancer	5. Liver cancer	6. Peritoneal cancer	7. Omental torsion	8. Intestinal obstruction	9. Gastrointestinal bleeding	10. Chronic anemia
34987146	A 48-Year-Old Previously Healthy Man Presenting with Acute Respiratory Distress Syndrome (ARDS), Negative Tests for SARS-CoV-2, and Positive Serology for Parainfluenza Virus Type 3 (PIV-3)	10.12659/AJCR.934362	Acute respiratory distress syndrome (ARDS) due to parainfluenza virus infection			1. Pneumonia caused by SARS-CoV-2	2. Parainfluenza virus type 3 (PIV-3) infection	3. Bacterial pneumonia	4. Fungal pneumonia	5. Acute Respiratory Distress Syndrome (ARDS)	6. Influenza	7. Respiratory Syncytial Virus (RSV) infection	8. Adenovirus infection	9. Human Metapneumovirus (HMPV) infection	10. Legionella pneumonia	1. Pneumonia	2. Acute respiratory distress syndrome (ARDS)	3. Severe acute respiratory syndrome (SARS)	4. Novel coronavirus (SARS-CoV-2) infection	5. Bacterial pneumonia	6. Fungal pneumonia	7. Viral pneumonia	8. Bronchitis	9. Pulmonary embolism	10. Sepsis
34983921	Delayed Hemolytic Transfusion Reaction in Sickle Cell Disease: A Case Series	10.12659/AJCR.934681	Delayed haemolytic transfusion reaction with alloimmunization			1. Hemolytic anemia	2. Sickle cell crisis	3. Autoimmune hemolytic anemia	4. Infection (sepsis)	5. Hemolysis due to G6PD deficiency	6. Anemia of chronic disease	7. Iron deficiency anemia	8. Vitamin deficiency anemia (e.g., folate deficiency)	9. Hemophagocytic lymphohistiocytosis	10. Parvovirus B19 infection	1. Sickle cell disease	2. Glucose-6-phosphate dehydrogenase (G6PD) deficiency	3. Anemia	4. Pallor	5. Jaundice	6. High-grade fever	7. Chills	8. Leucocytosis	9. Reticulocyte count increase	10. Positive DAT and anti-JKa antibody
34982762	Isolated Perianal Endometrioma: A Case Report and Literature Review	10.12659/AJCR.934745	perianal Endometriosis			1. Endometrioma	2. Anal polyp	3. Hemorrhoid	4. Perianal abscess	5. Fistula-in-ano	6. Pilonidal cyst	7. Sebaceous cyst	8. Lipoma	9. Epidermal inclusion cyst	10. Bartholin's cyst	1. Endometriosis	2. Anal fissure	3. Rectal cancer	4. Anal cancer	5. Hemorrhoids	6. Anal fistula	7. Crohn's disease	8. Ulcerative colitis	9. Diverticulitis	10. Pelvic inflammatory disease
34980875	Left Ventricular Pseudoaneurysm and Left Ventricular Thrombus in a Patient Presenting with an Acute ST-Elevation Myocardial Infarction	10.12659/AJCR.934272	Pseudoaneurysm			1. Myocardial Infarction	2. Cardiac Tamponade	3. Aortic Dissection	4. Left Ventricular Aneurysm	5. Pericarditis	6. Endocarditis	7. Pulmonary Embolism	8. Hypertensive Emergency	9. Sepsis	10. Cardiogenic Shock	1. Acute myocardial infarction (STEMI)	2. Apical aneurysm with contained rupture	3. Pericardial effusion with organized clot	4. Hypokinesis	5. Cardiac tamponade	6. Mitral regurgitation	7. Aortic dissection	8. Chest pain (angina)	9. Anemia	10. Acute kidney injury
34975144	Psychosis-Induced Exertional Rhabdomyolysis without Acute Kidney Injury or Myoglobinuria	10.12659/AJCR.934943	Rhabdomyolysis			1. Rhabdomyolysis	2. Neuroleptic Malignant Syndrome	3. Wilson's Disease	4. Hepatotoxicity	5. Psychotic Episode	6. Depression	7. Post-Traumatic Stress Disorder	8. Acute Kidney Injury	9. Myopathy	10. Glutathione Toxicity	1. Acute psychotic episode	2. Suicidal and homicidal ideation	3. Depression	4. Post-traumatic stress disorder	5. Auditory hallucinations	6. Myalgias	7. Transaminitis	8. Elevated CK levels	9. Normal creatinine	10. Wilson's disease
36998203		10.12659/AJCR.938761	Kocuria rosea sepsis	Methicillin-resistant Staphylococcus aureus sepsis		1. COVID-19	2. Hypertension	3. Diabetes mellitus	4. Septicemia	5. Staphylococcal infection	6. Kocuria rosea infection	7. Respiratory distress syndrome	8. Urinary tract infection	9. Pneumonia	10. Sepsis	1. COVID-19	2. Septicemia	3. Pneumonia	4. Urinary tract infection	5. Diabetes mellitus	6. Hypertension	7. Respiratory distress syndrome	8. Acute kidney injury	9. Anosmia	10. Loss of taste
36992538		10.12659/AJCR.937881	Internal burn	thermal Injury		1. Cellulitis	2. Surgical site infection	3. Necrotizing soft-tissue infection	4. Pneumomediastinum	5. Subcutaneous emphysema	6. Thermal injury	7. Abscess	8. Fluid collection	9. Sepsis	10. Intra-abdominal infectious process	1. Cellulitis	2. Surgical site infection	3. Abscess	4. Necrotizing soft-tissue infection	5. Pseudomonas infection	6. Thermal injury	7. Pneumomediastinum	8. Subcutaneous emphysema	9. Sepsis	10. Shock
36974001		10.12659/AJCR.939304	Venous air embolism			1. Carbon monoxide poisoning	2. Air embolism	3. Hypotension	4. Tachypnea	5. Pulmonary embolism	6. Deep vein thrombosis	7. Acute respiratory distress syndrome	8. Cardiac ischemia	9. Abdominal ischemia	10. Decompression sickness	1. Carbon monoxide poisoning	2. Smoke inhalation injury	3. Hypoxia	4. Hyperbaric oxygen therapy (HBOT) complications	5. Air embolism	6. Pulmonary embolism	7. Cardiovascular disease	8. Abdominal pain	9. Musculoskeletal pain	10. Neurological disorders
36967573		10.12659/AJCR.938904	Osteoma			1. Osteoma	2. Odontoma	3. Myxoma	4. Fibrous dysplasia	5. Cementoblastoma	6. Ossifying fibroma	7. Chondroma	8. Bone cyst	9. Giant cell tumor	10. Hyperostosis	1. Dens invaginatus	2. Supernumerary tooth	3. Odontogenic cyst	4. Ameloblastoma	5. Odontoma	6. Benign tumor of the maxillary sinus	7. Malignant tumor of the maxillary sinus	8. Bone island	9. Osteochondroma	10. Eosinophilic granuloma
36966353		10.12659/AJCR.938677	Deep vein thrombosis			1. Deep Vein Thrombosis (DVT)	2. Peripheral Artery Disease	3. Sciatica	4. Lumbar Disc Herniation	5. Peripheral Neuropathy	6. Compartment Syndrome	7. Popliteal Artery Entrapment Syndrome	8. Cauda Equina Syndrome	9. Vascular Malformation	10. Neurological Disorder (e.g., Guillain-Barré syndrome)	1. Peripheral artery occlusive disease	2. Deep vein thrombosis	3. Neuropathy	4. Peroneal nerve palsy	5. Sciatica	6. Lumbar radiculopathy	7. Spinal stenosis	8. Multiple sclerosis	9. Amyotrophic lateral sclerosis	10. Guillain-Barré syndrome
36964641		10.12659/AJCR.938192	Malignant peritoneal mesothelioma			1. Mesothelioma	2. Liver metastasis	3. Chronic kidney disease (CKD)	4. Acute kidney injury	5. Dehydration	6. Colorectal cancer	7. Peritoneal cancer	8. Ovarian cancer	9. Endometrial cancer	10. Hepatocellular carcinoma	1. Recurrent mesothelioma	2. Liver metastasis	3. Acute kidney injury	4. Chronic kidney disease (CKD)	5. Hyperthermic intraperitoneal (i.p.) chemotherapy (HIPEC)	6. Carboplatin-related acute kidney injury	7. Pemetrexed-related acute kidney injury	8. Dehydration	9. Erionite exposure	10. Silicate exposure
36949630		10.12659/AJCR.938852	Gout			1. Gout	2. Malignancy (related to CLL)	3. Multiple Myeloma	4. Metastatic disease	5. Spinal cord compression due to tumor	6. Infection (e.g., abscess or osteomyelitis)	7. Rheumatoid Arthritis	8. Osteoarthritis	9. Spondyloarthropathy	10. Calcium Pyrophosphate Deposition Disease	1. Chronic kidney disease stage 3	2. Atrial fibrillation	3. Deep venous thrombosis	4. Chronic diastolic heart failure	5. Hypertension	6. Hyperlipidemia	7. Chronic Lymphocytic Leukemia (CLL)	8. Compressive myelopathy	9. Spinal cord compression	10. Gout
36945147		10.12659/AJCR.938420	Bilateral patellar stress fractures			1. Patellar fracture	2. Patellar tendonitis	3. Stress fracture	4. Osteochondritis dissecans	5. Patellofemoral pain syndrome	6. Medial collateral ligament injury	7. Lateral collateral ligament injury	8. Meniscal tear	9. Knee sprain	10. Bone contusion	1. Patellar tendonitis	2. Patellar stress fracture	3. Patellar subluxation	4. Osteochondritis dissecans	5. Bone bruise	6. Medial tibial stress syndrome	7. Lateral collateral ligament injury	8. Meniscal tear	9. Articular cartilage damage	10. Osteopenia
36941215		10.12659/AJCR.938726	Glomus tumor			1. Lipoma	2. Leiomyoma	3. Fibroma	4. Schwannoma	5. Neurofibroma	6. Desmoid tumor	7. Aggressive angiomyxoma	8. Myofibroma	9. Solitary fibrous tumor	10. Angioleiomyoma	1. Tensor fascia lata tumor	2. Soft tissue sarcoma	3. Benign tumor of the thigh	4. Musculoskeletal injury	5. Peripheral nerve damage	6. Neuroma	7. Ganglion cyst	8. Lipoma	9. Fibroma	10. Chronic inflammatory condition
36934296		10.12659/AJCR.938232	Eosinophilic gastritis	gastroenteritis eosinophilic		1. Eosinophilic gastroenteritis	2. Atopic gastritis	3. Food allergy	4. Inflammatory bowel disease (IBD)	5. Irritable bowel syndrome (IBS)	6. Autoimmune gastritis	7. Gastritis	8. Colitis	9. Allergic enteritis	10. Mastocytic enterocolitis	1. Pangastritis	2. Pancolitis	3. Eosinophilic gastroenteritis	4. Allergic gastroenteritis	5. Irritable bowel syndrome (IBS)	6. Inflammatory bowel disease (IBD)	7. Gastroesophageal reflux disease (GERD)	8. Peptic ulcer disease	9. Helicobacter pylori infection	10. Atopic gastroenteritis
36932639		10.12659/AJCR.938878	Thrombosis with thrombocytopenia syndrome	probable vaccine-induced immune thrombotic thrombocytopenia		1. Vaccine-induced immune thrombocytopenia (VITP)	2. Cerebral venous sinus thrombosis (CVST)	3. Hemorrhagic stroke	4. Subarachnoid hemorrhage (SAH)	5. Intracranial hemorrhage	6. Thrombotic thrombocytopenic purpura (TTP)	7. Idiopathic thrombocytopenic purpura (ITP)	8. Antiphospholipid syndrome (APS)	9. Disseminated intravascular coagulation (DIC)	10. Hemophagocytic lymphohistiocytosis (HLH)	1. Thrombocytopenia	2. Intracranial hemorrhage	3. Subarachnoid hemorrhage	4. Seizure	5. Focal seizure	6. Disseminated intravascular coagulation (DIC)	7. Vasculitis	8. Meningitis	9. Encephalitis	10. Stroke
36928329		10.12659/AJCR.939413	Gunshot wound of the cervical spine with root damage at the level of C4–C7	left upper monoparesis		1. Spinal cord injury	2. Gunshot wound	3. Facial trauma	4. Cervical spine fracture	5. Brachial plexus injury	6. Radiculopathy	7. Plegia	8. Hypoesthesia	9. Cranial nerve damage	10. Traumatic brain injury	1. Spinal cord injury	2. Neck trauma	3. Gunshot wound	4. Hemorrhage	5. Facial asymmetry	6. Swelling of the neck and face	7. Pain in the left shoulder	8. Weakness in the left arm	9. Plegia in the left hand	10. Hypoesthesia at the level of C5 to C7 segments on the left.
36927852		10.12659/AJCR.938359	Chronic pulmonary aspergillosis			1. Pulmonary aspergillosis	2. Community-acquired pneumonia	3. Pulmonary tuberculosis	4. Coccidioidomycosis	5. Histoplasmosis	6. Blastomycosis	7. Cryptococcosis	8. Autoimmune disease (e.g., rheumatoid arthritis, lupus)	9. Chronic lung condition (e.g., chronic obstructive pulmonary disease, bronchiectasis)	10. Lung cancer	1. Pneumonia	2. Tuberculosis	3. Aspergillosis	4. Cryptococcosis	5. Coccidioidomycosis	6. Histoplasmosis	7. Blastomycosis	8. Pulmonary embolism	9. Lung cancer	10. Autoimmune disease
36918754		10.12659/AJCR.938353	Neurotuberculosis			1. Neurocysticercosis	2. Cerebral toxoplasmosis	3. Central nervous system lymphoma	4. Tuberculosis meningitis	5. Cryptococcal meningitis	6. Brain abscess	7. Encephalitis	8. Meningitis	9. Neurosarcoidosis	10. Primary central nervous system vasculitis	1. Ulcerative Colitis (UC)	2. Crohn's disease	3. Inflammatory bowel disease (IBD)	4. Irritable bowel syndrome (IBS)	5. Cytomegalovirus (CMV) infection	6. Herpes simplex virus (HSV) encephalitis	7. Bacterial meningitis	8. Viral meningitis	9. Encephalitis	10. Brain abscess
36915189		10.12659/AJCR.938158	BCOR::CCNB3 sarcoma			1. Malignant bone tumor	2. Osteosarcoma	3. Ewing sarcoma	4. Chondrosarcoma	5. Schwannoma	6. Fibrosarcoma	7. Leiomyosarcoma	8. BCOR-CCNB3 sarcoma	9. Undifferentiated pleomorphic sarcoma	10. Soft tissue sarcoma	1. Osteosarcoma	2. Ewing's sarcoma	3. Schwannoma	4. Malignant peripheral nerve sheath tumor	5. Rhabdomyosarcoma	6. Chondrosarcoma	7. Mesenchymal chondrosarcoma	8. Clear cell sarcoma	9. Alveolar soft part sarcoma	10. Malignant fibrous histiocytoma
36908039		10.12659/AJCR.938543	Gastric antral vascular ectasia			1. Gastric antral vascular ectasia (GAVE)	2. Atrophic gastritis	3. Autoimmune hemolytic anemia	4. Iron deficiency anemia	5. Chronic bleeding disorder	6. Portal hypertensive gastropathy	7. Angiodysplasia	8. Gastritis	9. Peptic ulcer disease	10. Ménétrier's disease	1. Gastrointestinal bleeding	2. Iron deficiency anemia	3. Chronic kidney disease	4. Diabetic gastropathy	5. Hypertensive gastropathy	6. Peptic ulcer disease	7. Gastric cancer	8. Duodenal ulcer	9. Renal failure	10. Malnutrition
36905109		10.12659/AJCR.938654	Heidenhain variant of sporadic Creutzfeldt-Jakob disease			1. Creutzfeldt-Jakob disease	2. Prion disease	3. Corticobasal degeneration	4. Progressive supranuclear palsy	5. Gerstmann-Sträussler-Scheinker disease	6. Fatal insomnia	7. Alzheimer's disease	8. Lewy body dementia	9. Frontotemporal dementia	10. Sporadic fatal insomnia	1. Creutzfeldt-Jakob disease	2. Alzheimer's disease	3. Parkinson's disease	4. Huntington's disease	5. Prion disease	6. Multiple system atrophy	7. Progressive supranuclear palsy	8. Corticobasal degeneration	9. Frontotemporal dementia	10. Lewy body dementia
36890710		10.12659/AJCR.939368	High-grade myxofibrosarcoma involving the spine	malignant fibrosus histiocytoma at the spine		1. Malignant spinal cord compression	2. High-grade sarcoma	3. Metastatic cancer	4. Spinal metastasis	5. Epidural tumor	6. Meningioma	7. Schwannoma	8. Neurofibroma	9. Chordoma	10. Osteosarcoma	1. Spinal cord compression	2. Sarcoma	3. Neurological damage	4. Bleeding	5. Tumor expansion	6. Poor performance status	7. Metastatic lesions	8. Epidural tumors	9. Hypoesthesia	10. Muscle weakness
36882990		10.12659/AJCR.938868	Plasma cell leukemia			1. Multiple Myeloma	2. Acquired von Willebrand Disease	3. Anemia	4. Bleeding Disorder	5. Leukemia	6. Lymphoma	7. Plasma Cell Neoplasm	8. Waldenstrom Macroglobulinemia	9. Monoclonal Gammopathy of Undetermined Significance (MGUS)	10. Amyloidosis	1. Acquired von Willebrand disease	2. IgG lambda paraproteinemia	3. Multiple myeloma	4. Bone marrow plasmacytoma	5. Lytic bone lesions	6. Anemia	7. Thrombocytopenia	8. Leukocytosis	9. Choroiditis	10. Trisomy 8
36879523		10.12659/AJCR.938801	AIDS-related Kaposi sarcoma			1. Kaposi's sarcoma	2. AIDS-related lymphoma	3. Cytomegalovirus (CMV) disease	4. Pneumocystis pneumonia	5. Syphilis	6. Methicillin-resistant Staphylococcus aureus (MRSA) infection	7. Oropharyngeal and esophageal candidiasis	8. Herpes simplex virus (HSV) infection	9. Toxoplasmosis	10. Lymphoma	1. HIV-associated neoplasm	2. Kaposi's sarcoma	3. Lymphoma	4. Leukemia	5. Sepsis	6. Pneumocystis pneumonia	7. Tuberculosis	8. Syphilis	9. Cryptococcosis	10. Aspergillosis
36877865		10.12659/AJCR.937687	Microbial keratitis			1. Endophthalmitis	2. Keratitis	3. Corneal ulcer	4. Graft rejection	5. Infectious keratitis	6. Fungal keratitis	7. Bacterial keratitis	8. Acanthamoeba keratitis	9. Herpetic keratitis	10. Chronic conjunctivitis	1. Elizabethkingia meningoseptica infection	2. Corneal ulcer	3. Graft rejection	4. Diffuse graft edema	5. Inferior graft infiltrate	6. Corneal epithelial defect	7. Neovascularization	8. Hypopyon	9. Ocular prosthesis infection	10. Orbital cellulitis
36876895		10.12659/AJCR.938601	echinococcosis	echinococcus infection		1. Echinococcosis	2. Liver abscess	3. Pulmonary cyst	4. Hydatid disease	5. Liver cancer	6. Lung cancer	7. Tuberculosis	8. Pneumonia	9. Hepatic cyst	10. Amoebiasis	1. Echinococcosis	2. Hydatid disease	3. Liver abscess	4. Pyogenic liver abscess	5. Amoebic liver abscess	6. Tuberculosis	7. Pyogenic lung abscess	8. Tuberculous lung abscess	9. Chronic liver disease	10. Hepatic neoplasm
36864712		10.12659/AJCR.938488	Chronic Myeloid Leukemia (CML)			1. Chronic Myeloid Leukemia (CML)	2. Myeloproliferative Neoplasm (MPN)	3. Essential Thrombocythemia (ET)	4. Polycythemia Vera (PV)	5. Primary Myelofibrosis (PMF)	6. Acute Myeloid Leukemia (AML)	7. Myelodysplastic Syndrome (MDS)	8. Leukemoid Reaction	9. Chronic Eosinophilic Leukemia (CEL)	10. Atypical Chronic Myeloid Leukemia (aCML)	1. Chronic myeloid leukemia	2. Acute lymphoblastic leukemia	3. Acute myeloid leukemia	4. Myelodysplastic syndrome	5. Myeloproliferative neoplasm	6. Essential thrombocythemia	7. Polycythemia vera	8. Primary myelofibrosis	9. Secondary leukemia	10. Systemic mastocytosis
36860121		10.12659/AJCR.938498	ganglion cyst			1. Ganglion cyst	2. Mucinous cyst	3. Synovial cyst	4. Lipoma	5. Fibroma	6. Tenosynovitis	7. Tendon sheath tumor	8. Peroneal tendonitis	9. Soft tissue sarcoma	10. Benign soft tissue tumor	1. Mucin-filled synovial benign cyst	2. Tenosynovitis	3. Peroneus tertius tendonitis	4. Extensor digitorum tendonitis	5. Tendon sheath inflammation	6. Ganglion cyst	7. Soft tissue sarcoma	8. Fibroma	9. Lipoma	10. Neuroma
36855283		10.12659/AJCR.937955	Cardiac allograft vasculopathy			1. Cardiac Allograft Vasculopathy	2. Acute Myocardial Infarction	3. Antibody-Mediated Rejection	4. Acute Cellular Rejection	5. Coronary Artery Disease	6. Heart Failure	7. Cardiomyopathy	8. Diabetes Mellitus	9. Hyperlipidemia	10. Pulmonary Embolism	1. Acute myocardial infarction	2. Cardiac allograft vasculopathy	3. Acute cellular rejection	4. Non-ischemic cardiomyopathy	5. Severe COVID-19 illness	6. Hemoptysis	7. Diffuse alveolar hemorrhage	8. Septic shock	9. Multiorgan failure	10. Death
36841939		10.12659/AJCR.938548	Brain abscesses			1. Hereditary Hemorrhagic Telangiectasia (HHT)	2. Thalassaemia minor	3. Pulmonary arteriovenous malformations (PAVMs)	4. Cerebral abscess	5. Brain metastases	6. Neurocysticercosis	7. Tuberculosis	8. Syphilis	9. HIV infection	10. Cerebral vasculitis	1. Hereditary hemorrhagic telangiectasia (HHT)	2. Thalassaemia minor	3. Angiectasias	4. Pulmonary arteriovenous malformations (PAVMs)	5. Seizures	6. Peri-oral paraesthesia	7. Microcytic anaemia	8. Recurrent epistaxis	9. Gastrointestinal bleeds	10. Cerebral abscess
36840346		10.12659/AJCR.938169	Subcapsular hepatic hematoma			1. Endometriosis	2. Ureterohydronephrosis	3. Adenomyosis	4. Deep infiltrating endometriosis	5. Sepsis	6. Urinary tract infection	7. Kidney disease	8. Liver injury	9. Anemia	10. Coagulopathy	1. Endometriosis	2. Ureterohydronephrosis	3. Adenomyosis	4. Endometrioma	5. Infiltrating deep endometriosis	6. Ureteral stenosis	7. Pyelonephritis	8. Sepsis	9. Acute kidney injury	10. Liver injury
36823967		10.12659/AJCR.939026	Optic neuritis			1. Multiple Sclerosis	2. Optic Neuritis	3. Giant Cell Arteritis	4. Ischemic Optic Neuropathy	5. Neuromyelitis Optica	6. Sarcoidosis	7. Lupus	8. Rheumatoid Arthritis	9. Vasculitis	10. Meningitis	1. Multiple sclerosis	2. Neuromyelitis optica	3. Systemic lupus erythematosus	4. Rheumatoid arthritis	5. Sjogren's syndrome	6. Sarcoidosis	7. Tuberculosis	8. Syphilis	9. Lyme disease	10. Chronic inflammatory demyelinating polyneuropathy (CIDP)
36814354		10.12659/AJCR.939241	Nodulisporium brain abscess			1. Fungal brain abscess	2. Meningitis	3. Ventriculitis	4. Cerebral aspergillosis	5. Toxoplasmosis	6. Cryptococcal meningitis	7. Tuberculous meningitis	8. Brain abscess due to bacterial infection	9. Neuroaspergillosis	10. Cerebral phaeohyphomycosis	1. Fungal brain abscess	2. Meningitis	3. Ventriculitis	4. Sepsis	5. Pneumonia	6. Encephalitis	7. Brain tumor	8. Cerebral edema	9. Intracerebral hemorrhage	10. Hypertensive crisis
36810727		10.12659/AJCR.938982	acute appendicitis due to metastatic ovarian cancer			1. Ovarian carcinoma	2. Peritoneal carcinomatosis	3. Metastatic ovarian cancer	4. Appendicitis	5. Sepsis	6. Acute kidney injury	7. Abdominal infection	8. Malignant ascites	9. Hypercalcemia of malignancy	10. Paraneoplastic syndrome	1. Ovarian cancer	2. Peritoneal carcinomatosis	3. Ascites	4. Sepsis	5. Acute kidney injury	6. Urinary tract infection	7. Pneumonia	8. Gastrointestinal obstruction	9. Intestinal ischemia	10. Appendicitis
36808138		10.12659/AJCR.938992	Cannot intubate cannot ventilate			1. Acute lymphoblastic leukemia	2. Chronic graft versus host disease (GVHD)	3. Pneumothorax	4. Scleroderma	5. Restrictive ventilatory impairment	6. Sleep apnea	7. Cervical spine disease	8. Temporomandibular joint disorder	9. Glossoptosis	10. Skin contracture disease	1. Acute lymphoblastic leukemia	2. Chronic graft versus host disease (GVHD)	3. Pneumothorax	4. Sclerotic lesions in the body	5. Limited range of motion of the neck	6. Restrictive ventilatory impairment	7. Pulmonary function impairment	8. Mask ventilation difficulty	9. Cervical stiffness	10. Difficult mask ventilation after loss of consciousness.
36806029		10.12659/AJCR.938418	Cannabinoid hyperemesis syndrome			1. Gastroparesis	2. Cannabinoid Hyperemesis Syndrome	3. Gastritis	4. Pancreatitis	5. Gastroesophageal Reflux Disease (GERD)	6. Peptic Ulcer Disease	7. Inflammatory Bowel Disease (IBD)	8. Irritable Bowel Syndrome (IBS)	9. Functional Dyspepsia	10. Cyclic Vomiting Syndrome	1. Gastroparesis	2. Diabetic ketoacidosis	3. Chronic kidney disease	4. Cannabis use disorder	5. Esophagitis	6. Gastric emptying disorder	7. Hyperglycemia	8. Normocytic anemia	9. Hypersplenism	10. Cholelithiasis
36805667		10.12659/AJCR.938645	Angioleiomyoma			1. Solitary fibrous tumor	2. Hepatocellular carcinoma	3. Cholangiocarcinoma	4. Liver metastasis	5. Angiomyolipoma	6. Hepatoblastoma	7. Leiomyosarcoma	8. Fibrolamellar hepatocellular carcinoma	9. Inflammatory myofibroblastic tumor	10. Epithelioid hemangioendothelioma	1. Hepatocellular carcinoma	2. Cholangiocarcinoma	3. Gallbladder cancer	4. Pancreatic cancer	5. Liver metastasis	6. Solitary fibrous tumor	7. Leiomyosarcoma	8. Angiofibroma	9. Inflammatory myofibroblastic tumor	10. Benign liver tumor (e.g. hepatocellular adenoma)
36798003		10.12659/AJCR.938929	Hamartoma • iron deficiency anemia			1. Essential Thrombocythemia	2. Iron Deficiency Anemia	3. Gastrointestinal Bleeding	4. Gastric Angioectasia	5. Duodenal Polyp	6. Colonic Polyp	7. Diverticulosis	8. Internal Hemorrhoids	9. Tubulovillous Adenoma	10. Adenocarcinoma	1. Essential thrombocythemia	2. Gastric angioectasia	3. Small bowel polyps	4. Colon polyps	5. Diverticulosis	6. Hemorrhoids	7. Gastritis	8. Duodenitis	9. Tubulovillous adenoma	10. Adenomatous dysplasia
36793200		10.12659/AJCR.938569	Vanishing white matter disease			1. Leukodystrophy	2. Vanishing White Matter Disease	3. CACH Syndrome	4. Pelizaeus-Merzbacher Disease	5. Krabbe Disease	6. Metachromatic Leukodystrophy	7. Adrenoleukodystrophy	8. Multiple Sclerosis	9. Hereditary Spastic Paraparesis	10. eIF2B-related Disorder	1. Astrocyte immaturity	2. Congenital cataract	3. Ovarian failure	4. Hormone replacement therapy	5. Muscle weakness	6. White matter abnormality	7. Tromner and Hoffman phenomenon	8. Linear juxtacortical white matter hypointensity	9. Globus pallidus, thalamus, and dentate nucleus signal intensities	10. eIF2B2 gene mutation
36785494		10.12659/AJCR.938890	endogenous endophthalmitis			1. Cholangitis	2. Sepsis	3. Endophthalmitis	4. Cholecystitis	5. Choledocholithiasis	6. Pyelonephritis	7. Meningitis	8. Pancreatitis	9. Liver abscess	10. Infective endocarditis	1. Cholangitis	2. Choledocholithiasis	3. Gallstones	4. Pancreatitis	5. Cholecystitis	6. Biliary tract infection	7. Sepsis	8. Meningitis	9. Endophthalmitis	10. Uveitis
36774532		10.12659/AJCR.938322	Reversible systemic vasoconstriction syndrome	Reversible cerebral vasoconstriction syndrome		1. Hypertensive crisis	2. Migraine	3. Gastroesophageal reflux disease (GERD)	4. Peptic ulcer disease	5. Acute coronary syndrome	6. Reversible cerebral vasoconstriction syndrome (RCVS)	7. Fibromuscular dysplasia	8. Vasospasm	9. Meningitis	10. Cerebral vasculitis	1. Migraine	2. Tension headache	3. Cluster headache	4. Hypertensive crisis	5. Acute coronary syndrome	6. Pulmonary embolism	7. Gastrointestinal bleeding	8. Pancreatitis	9. Gallstones	10. Cerebral vasculitis
36772791		10.12659/AJCR.939011	Mayer-Rokitansky-Kuster-Hauser (MRKH) syndrome			1. Mayer-Rokitansky-Küster-Hauser syndrome	2. Müllerian agenesis	3. Vaginal agenesis	4. Uterine agenesis	5. Situs inversus	6. Thoracal scoliosis	7. Ectopic kidney	8. Ovarian dysgenesis	9. Gonadal dysgenesis	10. Androgen insensitivity syndrome	1. Mayer-Rokitansky-Küster-Hauser (MRKH) syndrome	2. Turner syndrome	3. Mullerian agenesis	4. Rokitansky syndrome	5. Ectopic uterus	6. Vaginal agenesis	7. Ovarian dysgenesis	8. Fallopian tube agenesis	9. Pelvic dysplasia	10. Situs inversus totalis
36760096		10.12659/AJCR.938086	Acute promyelocytic leukemia			1. Acute Myeloid Leukemia (AML)	2. HIV/AIDS	3. Chronic Hepatitis C	4. Disseminated Intravascular Coagulation (DIC)	5. Pancytopenia	6. Anemia	7. Leukemia	8. Bone Marrow Suppression	9. Chronic Obstructive Pulmonary Disease (COPD)	10. Heart Failure	1. Chronic myeloid leukemia (CML)	2. Acute myeloid leukemia (AML)	3. Myelodysplastic syndrome (MDS)	4. Myeloproliferative neoplasm (MPN)	5. Hematological malignancy (e.g. lymphoma, multiple myeloma)	6. Bone marrow failure syndrome (e.g. aplastic anemia, Fanconi anemia)	7. Infection-related bone marrow suppression (e.g. HIV, hepatitis)	8. Autoimmune disorder (e.g. immune thrombocytopenia, autoimmune hemolytic anemia)	9. Disseminated intravascular coagulation (DIC)	10. Severe drug-induced bone marrow suppression (e.g. chemotherapy, radiation therapy)
36755481		10.12659/AJCR.938670	Melkersson-Rosenthal syndrome			1. Melkersson-Rosenthal syndrome	2. Familial Bell's palsy	3. Chronic inflammatory demyelinating polyneuropathy	4. Hereditary neuropathy with liability to pressure palsies	5. Familial hemiplegic migraine	6. Mitochondrial myopathy	7. Moebius syndrome	8. Guillain-Barré syndrome	9. Sarcoidosis	10. Neurofibromatosis type 1	1. Bell's Palsy	2. Migraine	3. Chronic Lyme Disease	4. Syphilis	5. Toxoplasmosis	6. Herpes Simplex Virus	7. Herpes Zoster Virus	8. Neuropathy	9. Chronic Axonal Impairment	10. Facial Paralysis
36751116		10.12659/AJCR.938175	Cannabis-Associated Myocardial Infarction with Non-Obstructive Coronary Arteries			1. Non-ST elevation myocardial infarction (NSTEMI)	2. Myocardial bridge	3. Benign early repolarization	4. Cannabis-induced cardiomyopathy	5. Hypertrophic cardiomyopathy	6. Coronary artery anomaly	7. Cardiac sarcoidosis	8. Myocarditis	9. Pericarditis	10. Vasospastic angina	1. Acute coronary syndrome (NSTEMI)	2. Myocardial infarction	3. Myocardial bridge	4. Cardiac arrhythmia	5. Hypertension	6. Hyperlipidemia	7. Diabetes mellitus	8. Obesity	9. Pulmonary embolism	10. Pneumonia
36740820		10.12659/AJCR.938930	Libman-Sacks endocarditis	primary antiphospholipid syndrome		1. Antiphospholipid Syndrome	2. Lupus	3. Cardioembolic Stroke	4. Infectious Endocarditis	5. Mitral Valve Disease	6. Hypercoagulable State	7. Thrombophilia	8. Cerebral Vasculitis	9. Cardiovascular Disease	10. Systemic Lupus Erythematosus	1. Cerebral infarction	2. Multiple cerebral infarctions	3. Bilateral anterior and posterior circulation lesions	4. Mild mitral regurgitation	5. Persistent dizziness	6. Occipital pain	7. Left lower-limb weakness	8. Hypoesthesia	9. Antiphospholipid syndrome	10. Infectious endocarditis
36739475		10.12659/AJCR.938939	Invasive cribriform carcinoma			1. Invasive ductal carcinoma	2. Breast cancer	3. Carcinoma	4. Ductal carcinoma in situ	5. Lobular carcinoma	6. Medullary carcinoma	7. Mucinous carcinoma	8. Papillary carcinoma	9. Tubular carcinoma	10. Paget's disease of the breast	1. Invasive ductal carcinoma	2. Ductal carcinoma in situ	3. Lobular carcinoma in situ	4. Invasive lobular carcinoma	5. Medullary carcinoma	6. Mucinous carcinoma	7. Tubular carcinoma	8. Papillary carcinoma	9. Follicular carcinoma	10. Metaplastic carcinoma
36726305		10.12659/AJCR.938305	Castleman disease with concomitant myasthenia gravis and persistent left superior vena cava			1. Thymoma	2. T-lymphoblastic lymphoma	3. Myasthenia gravis	4. Lymphoma	5. Thymic carcinoma	6. Germ cell tumor	7. Mediastinal lymph node enlargement	8. Castleman disease	9. Sarcoidosis	10. Hodgkin lymphoma	1. Myasthenia Gravis	2. T-lymphoblastic lymphoma	3. Asthma	4. Lichen planus	5. Hypoxic respiratory failure	6. Pneumonia	7. Kidney stone	8. Vascular connections	9. Arteriovenous connections	10. Hyaline vascular variant
36721358		10.12659/AJCR.938668	Diffuse alveolar hemorrhage			1. Pulmonary embolism	2. Acute respiratory distress syndrome	3. Allergic reaction to iohexol	4. Contrast-induced nephropathy	5. Aspirin-induced bleeding	6. Pulmonary hemorrhage	7. Goodpasture's syndrome	8. Idiopathic pulmonary hemosiderosis	9. Diffuse alveolar hemorrhage	10. Leukocytoclastic vasculitis	1. Pulmonary embolism	2. Lung cancer	3. Pneumonia	4. Pneumothorax	5. Hemorrhagic lung disease	6. Aspiration pneumonitis	7. Acute respiratory distress syndrome (ARDS)	8. Sepsis	9. Anaphylaxis	10. Thrombotic thrombocytopenic purpura (TTP)
36718100		10.12659/AJCR.938500	Liver failure			1. Acetaminophen toxicity	2. Hepatic encephalopathy	3. Liver failure	4. Coagulopathy	5. Disseminated intravascular coagulation (DIC)	6. Fulminant hepatic failure	7. Acute liver injury	8. Suicide attempt	9. Depression	10. Substance abuse disorder	1. Acetaminophen toxicity	2. Liver failure	3. Hepatic encephalopathy	4. Aspirin poisoning	5. Hemorrhagic shock	6. Disseminated intravascular coagulation (DIC)	7. Sepsis	8. Pneumonia	9. Meningitis	10. Encephalitis
36710478		10.12659/AJCR.938749	methanol-induced intracranial hemorrhage.			1. Methanol poisoning	2. Metabolic acidosis	3. Respiratory failure	4. Hypotension	5. Intra-parenchymal hemorrhage	6. Cerebral edema	7. Anion gap metabolic acidosis	8. Osmolal gap metabolic acidosis	9. Ketoacidosis	10. Septic shock	1. Methanol poisoning	2. Ethanol poisoning	3. Windshield wiper fluid poisoning	4. Hypertension	5. Depression	6. Bipolar disorder	7. Anxiety	8. Acute kidney injury	9. Septic shock	10. Intracranial hemorrhage
36707982		10.12659/AJCR.937916	Tracheocele			1. Tracheal injury	2. Esophageal injury	3. Pneumomediastinum	4. Pulmonary contusion	5. Hemothorax	6. Pneumothorax	7. Mediastinal hematoma	8. Tracheobronchial injury	9. Esophageal perforation	10. Thoracic aortic injury	1. Pneumothorax	2. Pneumomediastinum	3. Tracheal injury	4. Esophageal injury	5. Mediastinitis	6. Pneumonia	7. Respiratory failure	8. Aspiration pneumonitis	9. Laryngeal fracture	10. Tracheo-esophageal fistula
36703525		10.12659/AJCR.938582	Musculoskeletal amyloid			1. Rheumatoid Arthritis	2. Osteoporosis	3. Amyloidosis	4. Multiple Myeloma	5. Polyarthritis	6. Anemia	7. Carpal Tunnel Syndrome	8. Fracture	9. Osteopenia	10. Hyperparathyroidism	1. Rheumatoid arthritis (RA)	2. Osteoarthritis	3. Psoriatic arthritis	4. Ankylosing spondylitis	5. Systemic lupus erythematosus (SLE)	6. Sjogren's syndrome	7. Polymyalgia rheumatica (PMR)	8. Giant cell arteritis (GCA)	9. Polyarteritis nodosa (PAN)	10. Amyloidosis
36698302		10.12659/AJCR.938675	Opioid use disorder			1. Opioid use disorder	2. Cannabis use disorder	3. Depression	4. Post-traumatic stress disorder (PTSD)	5. Diabetes mellitus type 2	6. Hypertension	7. Degenerative joint disease	8. Degenerative disc disease	9. Chronic pain syndrome	10. Substance use disorder	1. Opioid use disorder	2. Cannabis use disorder	3. Alcohol use disorder	4. Chronic pain	5. Degenerative joint disease	6. Degenerative disc disease	7. Hypertension	8. Diabetes mellitus type 2	9. Depression	10. PTSD
36694439		10.12659/AJCR.938207	Pneumatosis cystoides intestinalis			1. Intestinal perforation	2. Pneumatosis intestinalis	3. Bowel obstruction	4. Ischemic bowel disease	5. Inflammatory bowel disease	6. Diverticulitis	7. Gastrointestinal infection	8. Sepsis	9. Mesenteric ischemia	10. Adynamic ileus	1. Ischemic bowel disease	2. Intestinal obstruction	3. Gastrointestinal perforation	4. Inflammatory bowel disease	5. Diverticulitis	6. Intestinal ischemia	7. Irritable bowel syndrome	8. Small intestine bacterial overgrowth	9. Lactose intolerance	10. Gastrointestinal infection
36683312		10.12659/AJCR.939034	Central diabetes insipidus			1. Diabetes insipidus	2. Nephrogenic diabetes insipidus	3. Central diabetes insipidus	4. Lithium-induced nephrogenic diabetes insipidus	5. Adipsic hypernatremia	6. Hypopituitarism	7. Hyperaldosteronism	8. Cushing's syndrome	9. Adrenal insufficiency	10. Psychogenic polydipsia	1. Diabetes insipidus	2. Lithium toxicity	3. Guillain-Barre syndrome	4. Polyuria	5. Polydipsia	6. Hyponatremia	7. Hyperosmolarity	8. Hypovolemia	9. Hypertension	10. Nephrogenic diabetes insipidus
36659828		10.12659/AJCR.937843	Carcinoma erysipeloides	metastatic breast cancer		1. Cutaneous metastasis of breast cancer	2. Radiation dermatitis	3. Inflammatory breast cancer recurrence	4. Skin infection (bacterial or fungal)	5. Contact dermatitis	6. Atopic dermatitis	7. Eczema	8. Psoriasis	9. Cutaneous lymphoma	10. Drug rash (adverse reaction to chemotherapy or other medications)	1. Inflammatory breast cancer recurrence	2. Radiation-induced skin changes	3. Chemotherapy-induced skin changes	4. Allergic reaction to trastuzumab or pertuzumab	5. Infection (e.g. cellulitis)	6. Hormone-related skin changes (e.g. acne, rosacea)	7. Autoimmune disorder (e.g. lupus, rheumatoid arthritis)	8. Dermatological condition (e.g. psoriasis, eczema)	9. Cancer-related fatigue	10. Cardiotoxicity (e.g. heart failure, arrhythmia)
36654486		10.12659/AJCR.938520	Pericardial effusion in hypothyroidism	tamponade		1. Hypothyroidism	2. Myxedema	3. Heart failure	4. Pericardial effusion	5. Cardiac tamponade	6. Autoimmune disorder	7. Hashimoto's thyroiditis	8. Chronic kidney disease	9. Nephrotic syndrome	10. Thyroid crisis	1. Hypothyroidism	2. Hashimoto's thyroiditis	3. Autoimmune hypothyroidism	4. Atrophic kidney	5. Pericardial effusion	6. Cardiomegaly	7. Edema	8. Fatigue	9. Weight gain	10. Cold intolerance
36650730		10.12659/AJCR.938667	Herpes zoster			1. Herpes Zoster	2. Costochondritis	3. Precordial Catch Syndrome	4. Tietze's Syndrome	5. Shingles	6. Myocardial Infarction	7. Pulmonary Embolism	8. Pneumonia	9. Pleurisy	10. Angina	1. Herpes zoster (shingles)	2. Postherpetic neuralgia (PHN)	3. Acute coronary syndrome (ACS)	4. Pulmonary embolism (PE)	5. Pneumonia	6. Costochondritis	7. Tietze's syndrome	8. Pancreatitis	9. Gastroesophageal reflux disease (GERD)	10. Neuropathic pain
36647328		10.12659/AJCR.938249	Juvenile granulosa cell tumor			1. Ovarian tumor	2. Pituitary adenoma	3. Hyperprolactinemia	4. Polycystic ovary syndrome (PCOS)	5. Ovarian cyst	6. Granulosa cell tumor	7. Thecoma	8. Fibroma	9. Ovarian torsion	10. Sex cord-stromal tumor	1. Granulosa cell tumor	2. Theca lutein cyst	3. Endometrioma	4. Ovarian torsion	5. Ovarian cancer	6. Pituitary tumor	7. Prolactinoma	8. Thyroid disorder	9. Polycystic ovary syndrome (PCOS)	10. Pelvic inflammatory disease (PID)
36642936		10.12659/AJCR.938390	Chronic uterine inversion due to submucous leiomyoma			1. Uterine Prolapse	2. Cervical Myoma	3. Uterine Cancer	4. Vaginal Cancer	5. Cervical Cancer	6. Endometrial Cancer	7. Uterine Sarcoma	8. Pelvic Organ Prolapse	9. Vaginal Bleeding Disorder	10. Gynecologic Malignancy	1. Cervical cancer	2. Uterine myoma	3. Uterine prolapse	4. Endometrial cancer	5. Vaginal cancer	6. Ovarian cancer	7. Pelvic inflammatory disease	8. Abscesses in the pelvic region	9. Rectal cancer	10. Urinary tract infection
36632025		10.12659/AJCR.938415	Degenerated bioprosthetic mitral valve			1. Mitral valve stenosis	2. Pulmonary hypertension	3. Heart failure	4. Endocarditis	5. Chronic kidney disease	6. Coronary artery disease	7. Valvular heart disease	8. Cardiac arrhythmia	9. Chronic obstructive pulmonary disease (COPD)	10. Pneumonia	1. Chronic kidney disease	2. Methicillin-resistant Staphylococcus aureus (MRSA) endocarditis	3. Valvular heart disease	4. Mycotic aneurysms	5. Bacterial endocarditis	6. Pannus formation	7. Severe stenosis	8. Pulmonary hypertension	9. Coronary artery disease	10. Heart failure
36627831		10.12659/AJCR.938311	Malignant vena cava syndrome			1. Liver failure	2. Right-sided heart failure	3. Pulmonary embolism	4. Deep vein thrombosis	5. Lymphedema	6. Nephrotic syndrome	7. Hypoproteinemia	8. Malnutrition	9. Sepsis	10. Cardiac tamponade	1. Myxoid liposarcoma	2. Liver dysfunction	3. Edema	4. Radiation therapy-induced liver damage	5. Chemotherapy-induced liver damage	6. Pazopanib-induced liver dysfunction	7. Glycyrrhizin acid-induced liver improvement	8. Lactate dehydrogenase and alkaline phosphatase elevation	9. Furosemide-resistant edema	10. Tolvaptan-resistant edema
36609435		10.12659/AJCR.938456	Pulmonary alveolar microlithiasis			1. Pulmonary Langerhans cell histiocytosis	2. Sarcoidosis	3. Hypersensitivity pneumonitis	4. Idiopathic pulmonary fibrosis	5. Chronic obstructive pulmonary disease (COPD)	6. Pulmonary alveolar proteinosis	7. Lymphangioleiomyomatosis	8. Silicosis	9. Coal worker's pneumoconiosis	10. Pulmonary hypertension	1. Chronic obstructive pulmonary disease (COPD)	2. Pulmonary emphysema	3. Pulmonary fibrosis	4. Bronchiectasis	5. Lung cancer	6. Tuberculosis	7. Pneumoconiosis	8. Interstitial lung disease	9. Sarcoidosis	10. Pulmonary hypertension
36604865		10.12659/AJCR.938276	Vernix caseosa peritonitis			1. Appendicitis	2. Peritonitis	3. Sepsis	4. Cecitis	5. Intra-abdominal abscess	6. Endometritis	7. Wound infection	8. Ovarian torsion	9. Diverticulitis	10. Foreign body granuloma	1. Acute appendicitis	2. Intra-abdominal sepsis	3. Peritonitis	4. Abscess	5. Obstruction of the intestine	6. Ischemic bowel disease	7. Inflammatory bowel disease	8. Diverticulitis	9. Omental torsion	10. Endometritis
36600572		10.12659/AJCR.938358	Cutaneous adverse drug reaction	drug induced immune thrombocytopenia		1. Toxoplasmosis	2. HIV infection	3. Pulmonary tuberculosis	4. Pruritic skin lesion	5. Anemia	6. Leukopenia	7. Thrombocytopenia	8. Eosinophilic dermatitis	9. Vasculitis	10. Stevens-Johnson syndrome	1. Toxoplasmosis	2. HIV infection	3. Brain toxoplasmosis	4. Pulmonary tuberculosis	5. Pleuropneumonia	6. Anemia	7. Thrombocytopenia	8. Leukopenia	9. Eosinophilia	10. Systemic lupus erythematosus (SLE)
36593745		10.12659/AJCR.938221	Cardiac myxoma			1. Cerebrovascular accident (stroke)	2. Embolic event	3. Cardiac tumor (left atrial mass)	4. Mitral valve disease (mitral calcification)	5. Pulmonary embolism	6. Heart failure	7. Hypertensive encephalopathy	8. Transient ischemic attack (TIA)	9. Cardiac arrhythmia	10. Endocarditis	1. Embolic stroke	2. Atrial fibrillation	3. Heart failure	4. Chronic kidney disease	5. Diabetes mellitus	6. Hypertension	7. Peripheral neuropathy	8. Sleep apnea	9. Asthma	10. Carney complex
36588316		10.12659/AJCR.938661	Calcific tendinitis of gluteus medius			1. Gluteus medius tendinopathy	2. Greater trochanteric bursitis	3. Hip osteoarthritis	4. Iliopsoas bursitis	5. Piriformis syndrome	6. Ischiofemoral impingement	7. Calcific tendinitis	8. Trochanteric fracture	9. Metastatic bone disease	10. Avulsion fracture of the gluteus medius tendon	1. Gluteus medius tendinopathy	2. Trochanteric bursitis	3. Hip osteoarthritis	4. Greater trochanteric pain syndrome	5. Myofascial pain syndrome	6. Chronic inflammatory response	7. Neuralgia	8. Piriformis syndrome	9. Sacroiliac joint dysfunction	10. Osteoid osteoma
